# Supplementary material for: C-reactive protein derived from perivascular adipose tissue accelerates injury-induced neointimal hyperplasia
Source: J Transl Med. 2020 Feb 11;18:68. doi: 10.1186/s12967-020-02226-x (PMC7011279; doi:10.1186/s12967-020-02226-x)
Supplement: Supplementary file 2 — Additional file 2. Original proteome profiling significant analysis data. [file 12967_2020_2226_MOESM2_ESM.xlsx]

## Sheet: Sheet1
Accession	Description	Coverage	# Proteins	# Unique Peptides	# Peptides	# PSMs	WA/C	WC/C	CA/W	CB/W	CC/W	# AAs	MW [kDa]	calc. pI	Average C/W	t-test p value
Q9D819	Inorganic pyrophosphatase OS=Mus musculus GN=Ppa1 PE=1 SV=1 - [IPYR_MOUSE]	77.16	3	19	19	43	0.83322	0.805416	1.14769	1.27138	1.22598	289	32.6462	5.60498	1.21502	0.0268105
Q923B6	Metalloreductase STEAP4 OS=Mus musculus GN=Steap4 PE=1 SV=1 - [STEA4_MOUSE]	23.19	1	9	9	20	0.850113	0.72027	1.3525	1.30302	1.18967	470	52.9599	9.17334	1.28173	0.028006
E9PYB0	Protein Ahnak2 (Fragment) OS=Mus musculus GN=Ahnak2 PE=1 SV=8 - [E9PYB0_MOUSE]	33.49	2	2	10	19	0.496839	0.918066	1.47766	1.25749	1.32193	1738	182.496	7.07861	1.35236	0.0329377
Q5K4Q9	AAM-B protein OS=Mus musculus GN=Mettl7a1 PE=2 SV=1 - [Q5K4Q9_MOUSE]	36.36	9	7	7	12	0.940558	0.66671	1.26906	1.35017	1.15126	242	27.7801	8.17725	1.25683	0.0471187
P43025	Tetranectin OS=Mus musculus GN=Clec3b PE=1 SV=2 - [TETN_MOUSE]	20.3	2	4	4	6	0.835856	0.78345	1.25413	1.29145	1.15494	202	22.2431	5.65576	1.23351	0.0289628
P50608	Fibromodulin OS=Mus musculus GN=Fmod PE=2 SV=1 - [FMOD_MOUSE]	5.05	2	2	2	3	0.904484	0.736954	1.14892	1.31882	1.20616	376	43.0275	6.03662	1.22464	0.0460508
Q3UD53	Putative uncharacterized protein OS=Mus musculus GN=Carhsp1 PE=2 SV=1 - [Q3UD53_MOUSE]	10.81	2	1	1	1	0.837865	0.834426	1.18855	1.26659	1.14567	148	16.0921	8.20654	1.20027	0.0297614
Q9EQI5	Chemokine (C-X-C motif) ligand 7, isoform CRA_b OS=Mus musculus GN=Ppbp PE=1 SV=1 - [Q9EQI5_MOUSE]	9.73	1	1	1	2	0.865569	0.669525	1.35483	1.35815	1.20482	113	12.2435	8.71924	1.30593	0.0261787
A0A0A0MQC7	Microtubule-associated protein OS=Mus musculus GN=Mapt PE=1 SV=1 - [A0A0A0MQC7_MOUSE]	3.55	4	2	2	2	0.885296	0.740004	1.26304	1.28501	1.14148	733	76.2132	6.78564	1.22984	0.0359864
A2BE45	Sushi-repeat-containing protein SRPX OS=Mus musculus GN=Srpx PE=1 SV=1 - [A2BE45_MOUSE]	5.63	2	2	2	2	0.87915	0.771288	1.26125	1.21713	1.18	444	49.3471	8.73389	1.21946	0.0112025
Q80TB1	MKIAA1625 protein (Fragment) OS=Mus musculus GN=Smurf1 PE=2 SV=1 - [Q80TB1_MOUSE]	4.5	5	1	1	1	0.812541	0.816648	1.23139	1.22943	1.24716	222	25.7464	6.85889	1.236	0.000583666
Q9WV95	Pleckstrin homology-like domain family A member 3 OS=Mus musculus GN=Phlda3 PE=1 SV=1 - [PHLA3_MOUSE]	12.8	1	2	2	2	0.715677	0.87244	1.17662	1.29385	1.31524	125	13.7103	9.67139	1.2619	0.0258136
Q8BG60	Thioredoxin-interacting protein OS=Mus musculus GN=Txnip PE=1 SV=1 - [TXNIP_MOUSE]	3.02	2	1	1	1	0.825376	0.850368	1.18723	1.14296	1.28309	397	44.3344	6.87354	1.20443	0.0385671
Q6NZQ2	Probable ATP-dependent RNA helicase DDX31 OS=Mus musculus GN=Ddx31 PE=2 SV=2 - [DDX31_MOUSE]	2.47	1	1	1	1	0.728949	0.652558	1.5651	1.39477	1.42464	687	76.8648	9.74463	1.46151	0.012633
Q6PER8	Myo5b protein OS=Mus musculus GN=Myo5b PE=2 SV=1 - [Q6PER8_MOUSE]	1.68	4	1	1	1	0.828591	0.750171	1.29115	1.3372	1.18672	477	55.0521	6.3667	1.27169	0.0256499
P48678	Prelamin-A/C OS=Mus musculus GN=Lmna PE=1 SV=2 - [LMNA_MOUSE]	65.86	4	43	45	129	1.36013	1.23651	0.868272	0.742276	0.724507	665	74.1927	6.97607	0.778352	0.0389922
P11679	Keratin, type II cytoskeletal 8 OS=Mus musculus GN=Krt8 PE=1 SV=4 - [K2C8_MOUSE]	56.53	12	22	30	95	3.02112	3.41893	0.328621	0.302763	0.321619	490	54.5315	5.8208	0.317668	0.000129689
P21981	Protein-glutamine gamma-glutamyltransferase 2 OS=Mus musculus GN=Tgm2 PE=1 SV=4 - [TGM2_MOUSE]	44.17	2	28	28	70	1.174	1.25221	0.825588	0.80646	0.843917	686	77.0123	5.09717	0.825321	0.00392468
P08071	Lactotransferrin OS=Mus musculus GN=Ltf PE=1 SV=4 - [TRFL_MOUSE]	56.01	11	34	35	80	4.07729	1.94864	0.366336	0.307373	0.323827	707	77.788	8.52881	0.332512	0.000688966
P68368	Tubulin alpha-4A chain OS=Mus musculus GN=Tuba4a PE=1 SV=1 - [TBA4A_MOUSE]	58.04	8	4	19	63	1.17842	1.1931	0.788862	0.880706	0.818861	448	49.8924	5.05908	0.829476	0.0243702
P19001	Keratin, type I cytoskeletal 19 OS=Mus musculus GN=Krt19 PE=1 SV=1 - [K1C19_MOUSE]	79.4	8	25	30	60	3.10733	3.42891	0.326004	0.291238	0.304409	403	44.5147	5.38916	0.307217	0.000217178
Q62009	Periostin OS=Mus musculus GN=Postn PE=1 SV=2 - [POSTN_MOUSE]	32.94	6	22	22	40	1.35905	1.71014	0.596917	0.709896	0.629576	838	93.0848	7.53271	0.645463	0.0088452
Q91XV3	Brain acid soluble protein 1 OS=Mus musculus GN=Basp1 PE=1 SV=3 - [BASP1_MOUSE]	75.22	1	13	13	29	1.45698	1.54941	0.609166	0.734174	0.633142	226	22.0736	4.51318	0.658827	0.0123566
K3W4R2	Myosin-14 OS=Mus musculus GN=Myh14 PE=1 SV=1 - [K3W4R2_MOUSE]	7.9	4	7	13	34	1.62853	1.60158	0.646754	0.665565	0.581889	2000	228.422	5.57959	0.631403	0.00473348
Q9DCV7	Keratin, type II cytoskeletal 7 OS=Mus musculus GN=Krt7 PE=1 SV=1 - [K2C7_MOUSE]	45.08	11	17	22	60	3.50695	4.06224	0.276153	0.253055	0.273495	457	50.678	5.87158	0.267568	9.70632e-05
G3X9T8	Ceruloplasmin OS=Mus musculus GN=Cp PE=1 SV=1 - [G3X9T8_MOUSE]	39.91	7	1	34	72	1.37396	1.31589	0.735941	0.65906	0.778089	1060	121.003	5.84619	0.724363	0.0156038
Q3TAI8	Putative uncharacterized protein OS=Mus musculus PE=2 SV=1 - [Q3TAI8_MOUSE]	31.2	10	10	15	31	1.71579	1.62664	0.663234	0.583807	0.547943	641	70.05	5.71924	0.598328	0.00707356
P05784	Keratin, type I cytoskeletal 18 OS=Mus musculus GN=Krt18 PE=1 SV=5 - [K1C18_MOUSE]	46.34	6	15	17	29	3.02642	3.80364	0.311788	0.286036	0.281002	423	47.5092	5.32568	0.292942	0.000184671
Q60997	Deleted in malignant brain tumors 1 protein OS=Mus musculus GN=Dmbt1 PE=1 SV=2 - [DMBT1_MOUSE]	13.29	6	13	13	19	5.53072	2.44546	0.273051	0.25934	0.232149	2085	226.67	4.97021	0.254847	0.000260514
E9Q452	Tropomyosin alpha-1 chain OS=Mus musculus GN=Tpm1 PE=1 SV=1 - [E9Q452_MOUSE]	58.36	4	1	21	59	1.40388	1.59326	0.625874	0.701689	0.681678	281	32.4756	4.76709	0.669747	0.00471695
Q922U2	Keratin, type II cytoskeletal 5 OS=Mus musculus GN=Krt5 PE=1 SV=1 - [K2C5_MOUSE]	27.07	14	11	17	31	1.87843	1.69909	0.631475	0.544351	0.483584	580	61.7286	7.75244	0.553137	0.00899097
Q06890	Clusterin OS=Mus musculus GN=Clu PE=1 SV=1 - [CLUS_MOUSE]	31.92	8	13	13	24	1.49101	1.24149	0.817745	0.684929	0.7445	448	51.6226	5.66846	0.749058	0.0227352
Q3U5K7	Cystatin (Fragment) OS=Mus musculus GN=Cst3 PE=2 SV=1 - [Q3U5K7_MOUSE]	31.39	4	4	4	15	2.69374	1.55321	0.48341	0.467551	0.475172	137	15.2077	8.76318	0.475378	6.82078e-05
E9Q0B5	Protein Fcgbp OS=Mus musculus GN=Fcgbp PE=1 SV=1 - [E9Q0B5_MOUSE]	7.94	12	18	18	28	3.1917	1.60262	0.453389	0.388732	0.413462	2583	275.043	5.03369	0.418528	0.00102829
Q9EQR4	Chloride channel calcium activated 2 OS=Mus musculus GN=Clca3a2 PE=1 SV=1 - [Q9EQR4_MOUSE]	16.08	14	11	11	15	2.603	1.57186	0.531456	0.436545	0.394772	902	99.7936	7.1665	0.454258	0.00538502
Q61543	Golgi apparatus protein 1 OS=Mus musculus GN=Glg1 PE=1 SV=1 - [GSLG1_MOUSE]	13.36	5	14	14	16	1.32789	1.19036	0.777273	0.814076	0.756592	1175	133.646	6.84424	0.782647	0.00585034
Q61391	Neprilysin OS=Mus musculus GN=Mme PE=1 SV=3 - [NEP_MOUSE]	10.13	6	7	7	10	1.37994	1.18256	0.84934	0.772878	0.701861	750	85.6478	5.80811	0.774693	0.0336959
E9QM38	Solute carrier family 12 member 2 OS=Mus musculus GN=Slc12a2 PE=1 SV=1 - [E9QM38_MOUSE]	14.1	3	13	13	15	2.2433	2.78375	0.467853	0.403138	0.375518	1206	130.585	6.52197	0.415503	0.00217608
C6EQG6	ASL1/Ifi205 fusion protein OS=Mus musculus PE=2 SV=1 - [C6EQG6_MOUSE]	43.31	1	1	4	5	1.26826	1.31626	0.80509	0.735539	0.804395	127	14.4262	6.66846	0.781675	0.0107625
P41317	Mannose-binding protein C OS=Mus musculus GN=Mbl2 PE=1 SV=2 - [MBL2_MOUSE]	20.9	1	4	4	6	1.1259	1.28583	0.783918	0.886423	0.822928	244	25.9409	5.05908	0.83109	0.0295526
O70456	14-3-3 protein sigma OS=Mus musculus GN=Sfn PE=1 SV=2 - [1433S_MOUSE]	35.48	2	4	8	15	1.52912	1.79214	0.580294	0.632345	0.62836	248	27.6887	4.77979	0.613666	0.00186162
A0A087WS29	Kinectin OS=Mus musculus GN=Ktn1 PE=1 SV=1 - [A0A087WS29_MOUSE]	8.71	19	9	10	13	1.19741	1.4074	0.766192	0.746129	0.793554	1228	140.836	6.17627	0.768625	0.00360145
Q8BND5	Sulfhydryl oxidase 1 OS=Mus musculus GN=Qsox1 PE=1 SV=1 - [QSOX1_MOUSE]	13.5	1	8	8	12	2.02868	1.633	0.546254	0.521316	0.525935	748	82.733	7.1665	0.531168	0.000265093
P51910	Apolipoprotein D OS=Mus musculus GN=Apod PE=1 SV=1 - [APOD_MOUSE]	29.63	1	5	5	7	1.58099	1.38485	0.793362	0.592381	0.668108	189	21.5156	4.90674	0.684617	0.0327722
Q9QWL7	Keratin, type I cytoskeletal 17 OS=Mus musculus GN=Krt17 PE=1 SV=3 - [K1C17_MOUSE]	17.09	7	2	8	11	2.65792	2.55415	0.406157	0.382858	0.370821	433	48.1321	5.05908	0.386612	0.000280187
Q920X7	CD14 antigen (Fragment) OS=Mus musculus GN=CD14 PE=4 SV=1 - [Q920X7_MOUSE]	19.55	11	5	5	7	1.57908	1.40878	0.688158	0.675758	0.698713	353	37.7887	5.21143	0.687543	0.000451874
Q3TDU5	Milk fat globule-EGF factor 8 protein, isoform CRA_a OS=Mus musculus GN=Mfge8 PE=2 SV=1 - [Q3TDU5_MOUSE]	19.48	2	6	6	9	1.57237	1.6255	0.621929	0.603537	0.610553	426	47.1668	7.04932	0.612006	0.000182565
Q61781	Keratin, type I cytoskeletal 14 OS=Mus musculus GN=Krt14 PE=1 SV=2 - [K1C14_MOUSE]	17.56	10	1	8	12	4.96482	4.81315	0.206658	0.199564	0.212444	484	52.8339	5.17334	0.206222	1.92263e-05
Q8R0W0	Epiplakin OS=Mus musculus GN=Eppk1 PE=1 SV=2 - [EPIPL_MOUSE]	4.29	6	2	6	8	1.45261	1.35202	0.829819	0.659644	0.676893	6548	724.183	6.07471	0.722119	0.0358738
O88452	Stanniocalcin-2 OS=Mus musculus GN=Stc2 PE=1 SV=1 - [STC2_MOUSE]	14.86	2	2	2	2	5.67542	2.50454	0.241245	0.246708	0.244549	296	32.5808	6.88818	0.244167	5.44818e-06
Q6IFX2	Keratin, type I cytoskeletal 42 OS=Mus musculus GN=Krt42 PE=1 SV=1 - [K1C42_MOUSE]	14.6	7	2	6	12	4.97836	5.02496	0.214622	0.192958	0.198024	452	50.1019	5.16064	0.201868	6.96112e-05
O55137	Acyl-coenzyme A thioesterase 1 OS=Mus musculus GN=Acot1 PE=1 SV=1 - [ACOT1_MOUSE]	13.84	7	1	6	11	1.469	1.48546	0.703553	0.682687	0.663432	419	46.1067	6.58057	0.683224	0.00139431
Q8CG12	Trop-1 protein (Fragment) OS=Mus musculus PE=4 SV=1 - [Q8CG12_MOUSE]	12.31	2	1	1	3	4.18642	5.43329	0.211806	0.239706	0.206606	130	14.4164	4.80518	0.219372	0.000173121
Q9CXL3	Uncharacterized protein C7orf50 homolog OS=Mus musculus PE=1 SV=3 - [CG050_MOUSE]	27.18	2	3	3	5	1.12647	1.22513	0.812184	0.87181	0.78502	195	22.1548	9.39307	0.823005	0.0204536
Q08091	Calponin-1 OS=Mus musculus GN=Cnn1 PE=1 SV=1 - [CNN1_MOUSE]	20.2	2	5	5	6	2.25391	2.00899	0.574346	0.404213	0.435047	297	33.3346	8.96826	0.471202	0.00962316
Q9EPX2	Papilin OS=Mus musculus GN=Papln PE=2 SV=2 - [PPN_MOUSE]	4.84	2	6	6	10	1.42165	1.24817	0.800489	0.743414	0.714756	1280	138.816	7.75244	0.752886	0.0100699
Q9JHW9	Aldehyde dehydrogenase family 1 member A3 OS=Mus musculus GN=Aldh1a3 PE=1 SV=1 - [AL1A3_MOUSE]	10.16	4	4	5	6	1.29111	1.43477	0.776515	0.725179	0.717687	512	56.1218	6.56592	0.739794	0.00508424
Q9Z2K1	Keratin, type I cytoskeletal 16 OS=Mus musculus GN=Krt16 PE=1 SV=3 - [K1C16_MOUSE]	9.38	12	2	4	7	2.54942	1.84415	0.49268	0.426942	0.442671	469	51.5743	5.19873	0.454098	0.00132435
Q00915	Retinol-binding protein 1 OS=Mus musculus GN=Rbp1 PE=1 SV=2 - [RET1_MOUSE]	28.15	1	3	3	5	1.25699	1.15909	0.883865	0.812491	0.754468	135	15.8358	5.24951	0.816941	0.0395822
P33434	72 kDa type IV collagenase OS=Mus musculus GN=Mmp2 PE=1 SV=1 - [MMP2_MOUSE]	4.68	2	2	2	3	1.31617	1.16104	0.889583	0.801689	0.77683	662	74.0549	5.52881	0.822701	0.0354999
B7XGA6	Alkaline phosphatase OS=Mus musculus GN=Alpl PE=2 SV=1 - [B7XGA6_MOUSE]	6.11	9	3	3	4	1.52852	1.66241	0.68752	0.624508	0.58394	524	57.4337	6.91748	0.631989	0.00669925
P97406	Proviral envelope protein OS=Mus musculus GN=D17H6S56E-5 PE=2 SV=1 - [P97406_MOUSE]	4.7	5	3	3	4	5.61832	3.90898	0.208674	0.216677	0.20585	596	65.8974	8.1333	0.2104	1.7298e-05
B0LAE3	Pleiotrophin (Fragment) OS=Mus musculus GN=Ptn PE=2 SV=1 - [B0LAE3_MOUSE]	13.24	6	1	1	2	3.84944	4.8986	0.213279	0.220546	0.257506	68	7.68707	9.78857	0.230443	0.000324423
Q3TBD3	Putative uncharacterized protein OS=Mus musculus GN=Emilin2 PE=2 SV=1 - [Q3TBD3_MOUSE]	6.95	7	6	6	6	1.33535	1.2301	0.874187	0.766929	0.763349	993	108.301	5.41455	0.801488	0.0318882
P97346	Nucleoredoxin OS=Mus musculus GN=Nxn PE=1 SV=1 - [NXN_MOUSE]	2.53	1	1	1	2	1.34293	1.14409	0.838038	0.835481	0.749873	435	48.3136	4.93213	0.807797	0.0217627
Q61592	Growth arrest-specific protein 6 OS=Mus musculus GN=Gas6 PE=2 SV=2 - [GAS6_MOUSE]	1.93	1	1	1	2	1.61983	1.19472	0.715844	0.728591	0.694251	674	74.5614	5.51611	0.712896	0.00126425
Q8BHB9	Chloride intracellular channel protein 6 OS=Mus musculus GN=Clic6 PE=1 SV=1 - [CLIC6_MOUSE]	5.87	1	1	3	4	3.24539	3.13539	0.322361	0.314543	0.309941	596	62.8478	4.32275	0.315615	2.58602e-05
Q9QY93	dCTP pyrophosphatase 1 OS=Mus musculus GN=Dctpp1 PE=1 SV=1 - [DCTP1_MOUSE]	11.18	1	1	1	1	1.26947	1.57887	0.808942	0.671103	0.651112	170	18.7834	5.03369	0.710385	0.0281666
E9Q6F0	Protein FAM3C (Fragment) OS=Mus musculus GN=Fam3c PE=1 SV=1 - [E9Q6F0_MOUSE]	11.82	5	1	1	1	1.42378	1.22903	0.751162	0.758233	0.766195	110	11.6943	9.77393	0.75853	0.000321366
H7CHP8	Euchromatic histone methyltransferase 1 OS=Mus musculus GN=Ehmt1 PE=4 SV=1 - [H7CHP8_MOUSE]	3.06	12	2	3	3	1.25254	1.17471	0.830592	0.779123	0.87583	1241	135.801	5.60498	0.828515	0.0257285
Q9CQG2	Methyltransferase-like protein 16 OS=Mus musculus GN=Mettl16 PE=1 SV=1 - [MET16_MOUSE]	2.17	2	1	1	2	0.937769	1.53146	0.735302	0.846802	0.835885	553	62.3009	7.35693	0.805996	0.032135
Q9D7Z6	Calcium-activated chloride channel regulator 1 OS=Mus musculus GN=Clca1 PE=1 SV=2 - [CLCA1_MOUSE]	2.19	1	2	2	2	2.35292	1.93664	0.505229	0.472545	0.422726	913	100.009	6.01123	0.466833	0.00199806
Q9CRP6	Putative uncharacterized protein (Fragment) OS=Mus musculus GN=Lsm1 PE=2 SV=1 - [Q9CRP6_MOUSE]	37.14	3	2	2	2	1.22719	1.38751	0.742564	0.818857	0.718665	70	8.07527	4.52588	0.760029	0.0154499
A0A172Q394	Fibroblast activation protein (Fragment) OS=Mus musculus GN=Fap PE=2 SV=1 - [A0A172Q394_MOUSE]	3.53	3	2	2	3	1.31939	1.44466	0.742439	0.737138	0.705083	736	85.2172	6.85889	0.72822	0.00181078
A0A140LHU9	Neuropathy target esterase OS=Mus musculus GN=Pnpla6 PE=1 SV=1 - [A0A140LHU9_MOUSE]	1.6	3	1	1	1	1.76926	1.57625	0.660723	0.588097	0.560294	1316	145.142	7.84033	0.603038	0.00570139
P70124	Serpin B5 OS=Mus musculus GN=Serpinb5 PE=1 SV=1 - [SPB5_MOUSE]	10.13	1	3	3	3	1.61458	1.65566	0.620134	0.639892	0.58298	375	42.0845	5.77002	0.614335	0.00186902
Q62241	U1 small nuclear ribonucleoprotein C OS=Mus musculus GN=Snrpc PE=1 SV=1 - [RU1C_MOUSE]	5.66	1	1	1	1	1.75975	1.09983	0.615969	0.734906	0.750323	159	17.3512	9.67139	0.700399	0.0194275
Q69ZZ7	MKIAA0762 protein (Fragment) OS=Mus musculus GN=mKIAA0762 PE=4 SV=1 - [Q69ZZ7_MOUSE]	6.72	3	4	4	4	1.37902	1.18874	0.808202	0.730984	0.794239	729	82.0022	6.55127	0.777809	0.0111549
Q3TYL3	Putative uncharacterized protein OS=Mus musculus GN=Opcml PE=2 SV=1 - [Q3TYL3_MOUSE]	2.67	3	1	1	1	1.07734	1.35414	0.880843	0.826239	0.780569	337	37.2048	6.40479	0.829217	0.0275259
P11672	Neutrophil gelatinase-associated lipocalin OS=Mus musculus GN=Lcn2 PE=1 SV=1 - [NGAL_MOUSE]	21	3	4	4	7	2.17835	1.6713	0.399781	0.430641	0.670403	200	22.8605	8.80713	0.500275	0.0279306
Q9D7B7	Probable glutathione peroxidase 8 OS=Mus musculus GN=Gpx8 PE=1 SV=1 - [GPX8_MOUSE]	5.26	1	1	1	1	1.48903	1.38057	0.610523	0.697295	0.793721	209	24.1327	9.36377	0.700513	0.0297974
D3YXV1	Indoleamine 2,3-dioxygenase 1 OS=Mus musculus GN=Ido1 PE=1 SV=1 - [D3YXV1_MOUSE]	7.59	2	2	2	2	2.29767	1.90881	0.488805	0.468547	0.475464	316	35.44	6.55127	0.477605	0.000128666
P98064	Mannan-binding lectin serine protease 1 OS=Mus musculus GN=Masp1 PE=1 SV=2 - [MASP1_MOUSE]	2.7	1	2	2	2	1.36549	1.17836	0.736102	0.789044	0.841057	704	79.9164	5.5542	0.788734	0.0199581
Q3UY32	SNARE-associated protein Snapin OS=Mus musculus GN=Snapin PE=2 SV=1 - [Q3UY32_MOUSE]	8.82	2	1	1	1	1.57068	1.22874	0.70443	0.757008	0.687931	136	14.9529	8.83643	0.716456	0.0053598
O35988	Syndecan-4 OS=Mus musculus GN=Sdc4 PE=1 SV=1 - [SDC4_MOUSE]	12.12	2	2	2	5	1.65301	1.31478	0.768042	0.575555	0.703472	198	21.469	4.41162	0.682356	0.0300861
P04202	Transforming growth factor beta-1 OS=Mus musculus GN=Tgfb1 PE=1 SV=1 - [TGFB1_MOUSE]	4.87	1	1	1	1	1.42376	1.05788	0.782419	0.870706	0.767989	390	44.2817	8.6167	0.807038	0.026811
A0A0R4J092	Beta-mannosidase OS=Mus musculus GN=Manba PE=1 SV=1 - [A0A0R4J092_MOUSE]	3.98	2	3	3	3	1.54294	1.12068	0.797095	0.753389	0.710906	879	100.784	7.07861	0.753797	0.0100067
A0A087WQS5	ATP synthase F(0) complex subunit C2, mitochondrial (Fragment) OS=Mus musculus GN=Atp5g2 PE=3 SV=1 - [A0A087WQS5_MOUSE]	6.54	4	1	1	2	1.22819	1.16367	0.760458	0.883602	0.843055	107	11.093	11.4292	0.829038	0.0426088
Q3ULN6	Putative uncharacterized protein OS=Mus musculus GN=Sccpdh PE=2 SV=1 - [Q3ULN6_MOUSE]	5.88	3	2	2	2	1.47154	1.14421	0.842431	0.733973	0.72057	323	35.285	7.88428	0.765658	0.025754
B1AQJ3	Metalloproteinase inhibitor 2 (Fragment) OS=Mus musculus GN=Timp2 PE=1 SV=1 - [B1AQJ3_MOUSE]	4.2	4	1	1	2	1.82035	1.25523	0.669889	0.640947	0.651597	143	16.0417	6.30322	0.654144	0.0005974
F6W761	Protein asunder homolog (Fragment) OS=Mus musculus GN=Asun PE=1 SV=8 - [F6W761_MOUSE]	2.03	2	1	1	1	1.10935	1.5325	0.760007	0.721491	0.813024	395	44.3101	6.52197	0.764841	0.0125922
Q91YE7	RNA-binding protein 5 OS=Mus musculus GN=Rbm5 PE=1 SV=1 - [RBM5_MOUSE]	2.33	3	1	2	3	1.2845	1.20263	0.784466	0.813541	0.814994	815	92.254	6.21436	0.804334	0.00269103
O88307	Sortilin-related receptor OS=Mus musculus GN=Sorl1 PE=1 SV=3 - [SORL_MOUSE]	0.9	3	2	2	2	1.17248	1.30359	0.818457	0.736058	0.879778	2215	246.928	5.5415	0.811431	0.0455461
D3YTU2	Prolyl 3-hydroxylase OGFOD1 OS=Mus musculus GN=Ogfod1 PE=1 SV=1 - [D3YTU2_MOUSE]	3.21	2	1	1	1	1.38325	1.26473	0.788519	0.746974	0.747968	530	61.121	4.86865	0.761154	0.00334407
V9GXD9	Synergin gamma OS=Mus musculus GN=Synrg PE=1 SV=1 - [V9GXD9_MOUSE]	1.15	3	1	1	2	1.19655	1.2534	0.776143	0.827946	0.85615	1216	129.913	5.021	0.82008	0.0165354
Q8K4Q8	Collectin-12 OS=Mus musculus GN=Colec12 PE=1 SV=1 - [COL12_MOUSE]	1.89	1	2	2	2	1.15717	1.25957	0.830737	0.866465	0.795926	742	81.2534	5.49072	0.831043	0.0139974
A1Y9I9	Transmembrane O-methyltransferase OS=Mus musculus GN=Tomt PE=1 SV=1 - [TOMT_MOUSE]	2.71	1	1	1	1	1.00403	1.47583	0.778131	0.771962	0.892983	258	28.8273	8.73389	0.814359	0.0421448
Q3TSH0	Putative uncharacterized protein (Fragment) OS=Mus musculus GN=Anapc4 PE=2 SV=1 - [Q3TSH0_MOUSE]	2.56	3	1	1	1	1.62308	2.12078	0.479596	0.540205	0.591963	273	31.0914	5.03369	0.537255	0.00485606
D3Z607	Non-histone chromosomal protein HMG-14 OS=Mus musculus GN=Hmgn1 PE=1 SV=1 - [D3Z607_MOUSE]	16.28	3	2	2	3	1.27096	1.25384	0.751295	0.851805	0.84513	86	9.0237	9.30518	0.816076	0.0299204
Q60749	KH domain-containing, RNA-binding, signal transduction-associated protein 1 OS=Mus musculus GN=Khdrbs1 PE=1 SV=2 - [KHDR1_MOUSE]	8.58	5	4	4	6	1.24701	1.27135	0.762144	0.836576	0.881062	443	48.3404	8.71924	0.826594	0.0378978
E9Q9E7	Centriolin OS=Mus musculus GN=Cntrl PE=1 SV=2 - [E9Q9E7_MOUSE]	0.96	4	1	1	1	1.43479	1.46639	0.730666	0.690641	0.662462	1780	204.796	5.23682	0.69459	0.0042643
A0A140LHT6	39S ribosomal protein L48, mitochondrial OS=Mus musculus GN=Mrpl48 PE=1 SV=1 - [A0A140LHT6_MOUSE]	7.08	4	1	1	1	1.10065	1.40633	0.806107	0.838138	0.760855	113	12.9457	5.85889	0.8017	0.0124437
Q6RFS9	Coagulation factor III (Fragment) OS=Mus musculus GN=F3 PE=2 SV=1 - [Q6RFS9_MOUSE]	10.9	4	1	1	1	1.22129	1.32064	0.776956	0.863687	0.723688	156	17.4872	10.272	0.788111	0.0352207
Q8R3G9	Tetraspanin-8 OS=Mus musculus GN=Tspan8 PE=1 SV=1 - [TSN8_MOUSE]	4.26	1	1	1	2	1.39522	1.21227	0.865564	0.71176	0.75038	235	25.5651	5.16064	0.775901	0.0401959
O70145	Neutrophil cytosol factor 2 OS=Mus musculus GN=Ncf2 PE=1 SV=1 - [NCF2_MOUSE]	1.52	2	1	1	1	1.39838	1.11538	0.841776	0.768177	0.798007	525	59.4475	6.60986	0.802654	0.0116517
Q3TUK6	mRNA-capping enzyme OS=Mus musculus GN=Rngtt PE=2 SV=1 - [Q3TUK6_MOUSE]	2.08	4	1	1	1	1.30991	1.5172	0.70185	0.685615	0.753557	480	55.1479	7.57666	0.713674	0.00511157
Q91X43	SH3 domain-containing protein 19 OS=Mus musculus GN=Sh3d19 PE=1 SV=2 - [SH319_MOUSE]	2.15	1	1	1	1	1.17848	1.3982	0.722932	0.817725	0.796286	789	86.0233	8.52881	0.778981	0.0164623
Q61112	45 kDa calcium-binding protein OS=Mus musculus GN=Sdf4 PE=1 SV=1 - [CAB45_MOUSE]	3.6	1	1	1	1	1.33125	1.21241	0.793142	0.795796	0.784189	361	42.0374	4.95752	0.791042	0.00029748
P29752	Alpha-lactalbumin OS=Mus musculus GN=Lalba PE=1 SV=1 - [LALBA_MOUSE]	9.79	1	1	1	1	2.76205	3.5493	0.223949	0.299457	0.433773	143	16.2489	4.93213	0.31906	0.00804191
Q8CH02	SURP and G-patch domain-containing protein 1 OS=Mus musculus GN=Sugp1 PE=1 SV=1 - [SUGP1_MOUSE]	1.4	1	1	1	1	1.24967	1.35128	0.759864	0.798925	0.759202	643	72.6035	7.63525	0.772664	0.0033393
P83882	60S ribosomal protein L36a OS=Mus musculus GN=Rpl36a PE=1 SV=2 - [RL36A_MOUSE]	16.04	2	2	2	2	1.15338	1.69261	0.586673	0.736353	0.766575	106	12.4328	10.5796	0.696534	0.0319489
P47739	Aldehyde dehydrogenase, dimeric NADP-preferring OS=Mus musculus GN=Aldh3a1 PE=1 SV=2 - [AL3A1_MOUSE]	1.32	3	1	1	1	1.53094	0.955627	0.777897	0.851884	0.788109	453	50.4488	6.94678	0.805963	0.0139785
Q8BHY3	Anoctamin-1 OS=Mus musculus GN=Ano1 PE=1 SV=2 - [ANO1_MOUSE]	1.67	5	2	2	2	1.43705	1.33587	0.74842	0.710068	0.72121	960	110.845	7.82568	0.726566	0.00169735
Q920L1	Fatty acid desaturase 1 OS=Mus musculus GN=Fads1 PE=1 SV=1 - [FADS1_MOUSE]	1.57	1	1	1	1	1.12966	1.3952	0.763198	0.74848	0.888305	447	52.2889	9.29053	0.799994	0.0457324
Q07079	Insulin-like growth factor-binding protein 5 OS=Mus musculus GN=Igfbp5 PE=1 SV=1 - [IBP5_MOUSE]	2.58	1	1	1	1	1.88887	1.45966	0.683104	0.554374	0.575533	271	30.3518	8.11865	0.604337	0.00998837
Q3UVY5	Pecanex-like protein 4 OS=Mus musculus GN=Pcnx4 PE=2 SV=2 - [PCX4_MOUSE]	0.6	2	1	1	1	1.18823	1.27764	0.793651	0.885043	0.759119	1174	131.158	6.53662	0.812604	0.037911
Q62011	Podoplanin OS=Mus musculus GN=Pdpn PE=1 SV=2 - [PDPN_MOUSE]	7.56	1	1	1	2	1.33338	1.25084	0.800953	0.802564	0.729066	172	18.2213	5.52881	0.777528	0.0117738
A2A8L5	Receptor-type tyrosine-protein phosphatase F OS=Mus musculus GN=Ptprf PE=1 SV=1 - [PTPRF_MOUSE]	0.79	1	1	1	1	1.30213	1.19064	0.856635	0.793891	0.775758	1898	211.356	6.65381	0.808761	0.0161303
Q80UW3	Ras and Rab interactor-like protein OS=Mus musculus GN=Rinl PE=1 SV=1 - [RINL_MOUSE]	2.49	1	1	1	1	1.71763	1.18613	0.790473	0.608074	0.696701	563	62.3157	6.20166	0.698416	0.0290231
Q9EPT5	Solute carrier organic anion transporter family member 2A1 OS=Mus musculus GN=Slco2a1 PE=1 SV=2 - [SO2A1_MOUSE]	1.09	1	1	1	1	1.24745	1.23047	0.867159	0.768595	0.810615	643	70.1012	8.74854	0.815456	0.0229026
Q811B1	Xylosyltransferase 1 OS=Mus musculus GN=Xylt1 PE=2 SV=1 - [XYLT1_MOUSE]	0.63	1	1	1	1	2.40239	0.887449	0.655408	0.529271	0.661611	953	107.23	9.40771	0.61543	0.0123866
V9H190	MCG121287, isoform CRA_c OS=Mus musculus GN=Pisd-ps2 PE=2 SV=1 - [V9H190_MOUSE]	4.35	8	1	1	1	1.21954	1.31922	0.813571	0.784733	0.783221	184	21.3221	9.67139	0.793842	0.00235599
I6L966	Pentaxin OS=Mus musculus GN=Crp PE=2 SV=1 - [I6L966_MOUSE]	6.22	3	1	1	1	1.40802	1.49433	0.803383	0.645324	0.644418	225	25.3707	6.20166	0.697709	0.0291463
G5E881	Phosphatidate cytidylyltransferase, mitochondrial OS=Mus musculus GN=Tamm41 PE=1 SV=1 - [G5E881_MOUSE]	8.01	3	2	2	3	1.72632	0.955193	0.618245	0.772505	0.726824	337	37.8726	9.11475	0.705858	0.0235773
D3Z141	Galectin (Fragment) OS=Mus musculus GN=Lgals7 PE=1 SV=1 - [D3Z141_MOUSE]	12.79	5	1	1	1	1.93719	2.20937	0.502822	0.494774	0.458579	86	9.51176	8.25049	0.485392	0.000691473
F6RPD4	Phosphorylated adapter RNA export protein (Fragment) OS=Mus musculus GN=Phax PE=1 SV=1 - [F6RPD4_MOUSE]	3.19	4	1	1	1	1.21569	1.28033	0.810866	0.77265	0.842118	251	28.2855	8.66064	0.808545	0.0107006
Q5NCN8	Mitogen-activated protein kinase OS=Mus musculus GN=Mapk7 PE=1 SV=1 - [Q5NCN8_MOUSE]	2.7	2	1	2	2	1.28892	1.32637	0.86309	0.73368	0.722021	703	76.7179	5.70654	0.77293	0.0373315
Q505H1	Taf3 protein (Fragment) OS=Mus musculus GN=Taf3 PE=2 SV=1 - [Q505H1_MOUSE]	1.23	5	1	1	1	7.58306	2.8949	0.231168	0.164574	0.185193	567	62.2011	7.69385	0.193645	0.000586677
Q62327	Tumour necrosis factor receptor 2 protein (Fragment) OS=Mus musculus GN=Tnfrsf1b PE=2 SV=1 - [Q62327_MOUSE]	2.4	3	1	1	1	1.3603	1.07421	0.797396	0.857073	0.818828	459	48.6553	7.13721	0.824432	0.009806
Q9ERJ1	Gag protein (Fragment) OS=Mus musculus PE=2 SV=1 - [Q9ERJ1_MOUSE]	9.76	5	1	1	1	1.30657	1.51097	0.720149	0.760571	0.65644	82	9.56313	9.37842	0.712387	0.0110927
Q3U261	Putative uncharacterized protein (Fragment) OS=Mus musculus GN=Tacstd2 PE=2 SV=1 - [Q3U261_MOUSE]	7.14	2	1	1	1	1.33051	1.44117	0.726638	0.71778	0.736453	112	12.5428	9.43701	0.726957	0.000362079
A0A0G2JDI0	Mevalonate kinase (Fragment) OS=Mus musculus GN=Mvk PE=1 SV=1 - [A0A0G2JDI0_MOUSE]	12.5	6	2	2	2	1.87868	1.33303	0.624076	0.601801	0.613236	136	14.6688	10.3599	0.613038	0.000269195
Q8CF61	Putative uncharacterized protein OS=Mus musculus GN=Aqp5 PE=2 SV=1 - [Q8CF61_MOUSE]	6.08	3	1	1	1	1.29663	1.60339	0.728696	0.719118	0.633208	263	28.0831	8.33838	0.693674	0.00974943
Q3UHY0	Putative uncharacterized protein OS=Mus musculus GN=Slc4a1ap PE=2 SV=1 - [Q3UHY0_MOUSE]	6.91	9	2	2	2	1.23667	1.23508	0.783491	0.822144	0.831524	463	52.3029	4.85596	0.812387	0.00628473
D3YWR2	B-cell linker protein OS=Mus musculus GN=Blnk PE=1 SV=1 - [D3YWR2_MOUSE]	1.76	3	1	1	1	1.29448	1.22508	0.860151	0.774474	0.76832	454	50.2383	8.45557	0.800982	0.0215112
Q80ZT5	1700067P10Rik protein OS=Mus musculus GN=1700067P10Rik PE=2 SV=1 - [Q80ZT5_MOUSE]	14.37	4	1	1	1	1.00966	1.90635	0.684137	0.653942	0.74212	174	19.0411	9.83252	0.693399	0.00701897
A0A087WNV6	5'-3' exoribonuclease 1 OS=Mus musculus GN=Xrn1 PE=1 SV=1 - [A0A087WNV6_MOUSE]	1.14	4	1	1	1	1.42718	1.37438	0.736608	0.689351	0.734988	969	112.428	6.18896	0.720316	0.00312766
P19096	Fatty acid synthase OS=Mus musculus GN=Fasn PE=1 SV=2 - [FAS_MOUSE]	63.74	6	116	116	664	0.792331	1.4822	0.737594	0.924657	0.969563	2504	272.257	6.58057	0.877271	0.227166
E9Q616	Protein Ahnak OS=Mus musculus GN=Ahnak PE=1 SV=1 - [E9Q616_MOUSE]	65.93	15	200	202	558	1.00916	0.793468	1.31032	1.07178	0.961971	5656	603.866	6.30322	1.11469	0.38034
A8DUN2	Beta-globin OS=Mus musculus GN=Hbbt1 PE=3 SV=1 - [A8DUN2_MOUSE]	93.88	3	1	12	358	1.15059	1.06122	0.939822	0.880336	0.91576	147	15.7081	7.69385	0.911972	0.0370862
A8DUL0	Beta-globin OS=Mus musculus GN=Hbbt1 PE=3 SV=1 - [A8DUL0_MOUSE]	93.88	12	2	12	349	1.08335	0.833042	1.18324	0.949788	0.955971	147	15.8222	7.29834	1.02967	0.736144
P63260	Actin, cytoplasmic 2 OS=Mus musculus GN=Actg1 PE=1 SV=1 - [ACTG_MOUSE]	62.67	17	1	18	288	1.12289	1.11104	0.787907	0.917272	0.845008	375	41.7658	5.47803	0.850063	0.0566971
P07724	Serum albumin OS=Mus musculus GN=Alb PE=1 SV=3 - [ALBU_MOUSE]	77.3	2	46	46	532	1.05852	0.764059	1.16343	1.18186	0.880655	608	68.6477	6.07471	1.07532	0.519868
Q3UBP6	Putative uncharacterized protein OS=Mus musculus GN=Actb PE=2 SV=1 - [Q3UBP6_MOUSE]	59.73	6	1	17	283	1.16199	0.886619	1.04177	0.977291	0.930032	375	41.7417	5.47803	0.983031	0.652821
A0A0R4J0I1	MCG1051009 OS=Mus musculus GN=Serpina3k PE=1 SV=1 - [A0A0R4J0I1_MOUSE]	45.93	2	10	16	210	1.01036	0.685141	1.45627	1.14085	0.959736	418	46.6429	5.16064	1.18562	0.328599
P16546	Spectrin alpha chain, non-erythrocytic 1 OS=Mus musculus GN=Sptan1 PE=1 SV=4 - [SPTN1_MOUSE]	64.32	18	3	153	361	0.990167	0.771036	1.26708	1.13877	1.00394	2472	284.422	5.32568	1.1366	0.213685
A3KGU5	Spectrin alpha chain, non-erythrocytic 1 OS=Mus musculus GN=Sptan1 PE=1 SV=1 - [A3KGU5_MOUSE]	64.47	20	3	153	362	0.994013	0.828773	1.21098	1.08671	0.947342	2457	282.72	5.32568	1.08168	0.396297
Q8VDD5	Myosin-9 OS=Mus musculus GN=Myh9 PE=1 SV=4 - [MYH9_MOUSE]	53.83	12	91	111	324	1.0844	1.0077	0.96734	0.958696	0.937425	1960	226.232	5.65576	0.954487	0.0364768
Q62261	Spectrin beta chain, non-erythrocytic 1 OS=Mus musculus GN=Sptbn1 PE=1 SV=2 - [SPTB2_MOUSE]	57.85	14	109	115	310	0.99816	0.845662	1.22204	1.08029	0.976709	2363	274.052	5.57959	1.09301	0.3206
E9Q5F4	Actin, cytoplasmic 1 (Fragment) OS=Mus musculus GN=Actb PE=1 SV=1 - [E9Q5F4_MOUSE]	74.72	8	1	15	240	1.02581	0.976091	1.05038	0.998167	0.970834	265	29.4236	5.10986	1.00646	0.810332
E9PWQ3	Protein Col6a3 OS=Mus musculus GN=Col6a3 PE=1 SV=2 - [E9PWQ3_MOUSE]	37.67	11	6	97	300	1.01583	1.05143	0.958363	0.964876	0.935389	3284	353.713	6.93213	0.952876	0.0347503
A0A087WS16	Protein Col6a3 OS=Mus musculus GN=Col6a3 PE=1 SV=1 - [A0A087WS16_MOUSE]	43.89	8	2	93	295	1.10315	0.740048	1.36216	0.970502	0.94598	2677	288.515	8.52881	1.09288	0.56127
A8DUP7	Beta-globin OS=Mus musculus GN=Hbbt1 PE=3 SV=1 - [A8DUP7_MOUSE]	87.76	18	1	11	198	1.07232	0.838916	1.20502	1.01817	0.946097	147	15.8161	7.6499	1.05643	0.541389
Q69ZX3	MKIAA0866 protein (Fragment) OS=Mus musculus GN=Myh11 PE=2 SV=1 - [Q69ZX3_MOUSE]	47.43	4	70	92	256	1.18905	1.07199	0.97427	0.854932	0.833988	1984	228.127	5.45264	0.88773	0.123332
P26039	Talin-1 OS=Mus musculus GN=Tln1 PE=1 SV=2 - [TLN1_MOUSE]	55.1	11	55	105	213	0.980284	0.902608	1.11136	1.0515	1.01762	2541	269.653	6.17627	1.06016	0.156514
O88492	Perilipin-4 OS=Mus musculus GN=Plin4 PE=1 SV=2 - [PLIN4_MOUSE]	74.48	1	41	41	160	0.975719	0.65793	1.53789	1.07051	1.0288	1403	139.328	8.5874	1.2124	0.322188
P04117	Fatty acid-binding protein, adipocyte OS=Mus musculus GN=Fabp4 PE=1 SV=3 - [FABP4_MOUSE]	60.61	6	5	9	214	0.988815	0.743463	1.31568	1.05918	1.11564	132	14.6405	8.39697	1.1635	0.170507
P17182	Alpha-enolase OS=Mus musculus GN=Eno1 PE=1 SV=3 - [ENOA_MOUSE]	63.36	6	14	20	186	0.917709	1.03202	0.928017	1.15985	1.01858	434	47.1112	6.80029	1.03548	0.649951
Q3TWV0	Putative uncharacterized protein OS=Mus musculus GN=Vim PE=2 SV=1 - [Q3TWV0_MOUSE]	78.33	10	2	38	253	1.0148	0.92476	1.20629	0.947325	0.963486	466	53.6331	5.16064	1.03903	0.689802
Q3V117	ATP-citrate synthase OS=Mus musculus GN=Acly PE=1 SV=1 - [Q3V117_MOUSE]	60.13	6	1	57	264	0.860857	1.66794	0.61988	0.882705	0.868976	1101	120.718	7.44482	0.790521	0.133896
Q91V92	ATP-citrate synthase OS=Mus musculus GN=Acly PE=1 SV=1 - [ACLY_MOUSE]	60.22	5	1	57	262	0.734698	2.17427	0.415687	0.813408	0.822697	1091	119.651	7.44482	0.683931	0.142446
Q5SWU9	Acetyl-CoA carboxylase 1 OS=Mus musculus GN=Acaca PE=1 SV=1 - [ACACA_MOUSE]	45.59	9	76	92	227	0.828819	1.41343	0.746449	0.9754	0.956649	2345	265.088	6.39209	0.892833	0.281726
B7FAU9	Filamin, alpha OS=Mus musculus GN=Flna PE=1 SV=1 - [B7FAU9_MOUSE]	52.37	13	93	101	211	1.10182	1.02112	0.983587	0.941596	0.908185	2639	280.325	6.01123	0.944456	0.128149
Q61649	Alpha-globin mRNA (Fragment) OS=Mus musculus PE=2 SV=1 - [Q61649_MOUSE]	91.38	1	2	7	153	1.10645	0.817927	1.18574	0.992281	0.961025	58	6.21203	7.51807	1.04635	0.578096
Q3TIJ9	Putative uncharacterized protein OS=Mus musculus GN=Actb PE=2 SV=1 - [Q3TIJ9_MOUSE]	53.6	3	1	14	203	1.10489	0.852473	1.13923	0.992483	0.961653	375	41.6397	5.70654	1.03112	0.627961
Q3TFD9	Putative uncharacterized protein OS=Mus musculus GN=Vim PE=2 SV=1 - [Q3TFD9_MOUSE]	83.48	12	3	41	254	1.01675	0.941787	1.12685	0.978863	0.968555	466	53.656	5.09717	1.02476	0.672963
P62737	Actin, aortic smooth muscle OS=Mus musculus GN=Acta2 PE=1 SV=1 - [ACTA_MOUSE]	57.29	11	3	16	187	1.23118	1.1034	0.919686	0.849678	0.830685	377	41.9818	5.38916	0.866683	0.038995
Q03265	ATP synthase subunit alpha, mitochondrial OS=Mus musculus GN=Atp5a1 PE=1 SV=1 - [ATPA_MOUSE]	48.1	4	23	23	137	0.958704	1.03017	1.02568	1.00084	0.97308	553	59.7156	9.18799	0.999865	0.999999
G5E8R3	Pyruvate carboxylase OS=Mus musculus GN=Pcx PE=1 SV=1 - [G5E8R3_MOUSE]	51.36	10	52	52	193	0.908197	1.21348	0.848384	1.04001	0.932524	1178	129.618	6.7124	0.940307	0.395142
P63038	60 kDa heat shock protein, mitochondrial OS=Mus musculus GN=Hspd1 PE=1 SV=1 - [CH60_MOUSE]	71.03	3	29	29	120	0.859797	0.965916	1.02671	1.15489	1.09688	573	60.9174	6.17627	1.09282	0.128504
Q9JHU4	Cytoplasmic dynein 1 heavy chain 1 OS=Mus musculus GN=Dync1h1 PE=1 SV=2 - [DYHC1_MOUSE]	34	10	138	138	233	0.988964	0.959809	1.07174	1.00536	0.996197	4644	531.71	6.41748	1.02443	0.416932
P68134	Actin, alpha skeletal muscle OS=Mus musculus GN=Acta1 PE=1 SV=1 - [ACTS_MOUSE]	57.29	9	2	16	182	1.3316	1.03046	0.917339	0.822118	0.787182	377	42.0239	5.38916	0.842213	0.0554432
P13707	Glycerol-3-phosphate dehydrogenase [NAD(+)], cytoplasmic OS=Mus musculus GN=Gpd1 PE=1 SV=3 - [GPDA_MOUSE]	77.94	2	22	25	135	0.781076	0.985754	0.994569	1.26451	1.13281	349	37.5484	7.1665	1.13063	0.23486
Q6S388	Plectin 7 OS=Mus musculus GN=Plec PE=2 SV=1 - [Q6S388_MOUSE]	37.11	20	142	146	222	1.15021	1.06991	0.977249	0.883233	0.874816	4511	513.447	5.77002	0.911766	0.114346
Q6IWE2	Beta-actin (Fragment) OS=Mus musculus GN=Actb PE=2 SV=1 - [Q6IWE2_MOUSE]	88.31	1	1	5	83	0.948131	0.958317	1.19973	1.03214	0.945372	77	8.5881	4.48779	1.05908	0.513095
P52480	Pyruvate kinase PKM OS=Mus musculus GN=Pkm PE=1 SV=4 - [KPYM_MOUSE]	66.85	1	30	31	127	0.905468	1.06983	0.921595	1.10563	1.00841	531	57.808	7.47412	1.01188	0.84236
Q921I1	Serotransferrin OS=Mus musculus GN=Tf PE=1 SV=1 - [TRFE_MOUSE]	61.12	6	2	42	178	0.937427	1.17743	0.818735	1.01112	1.0217	697	76.6737	7.18115	0.950519	0.532212
Q8BH64	EH domain-containing protein 2 OS=Mus musculus GN=Ehd2 PE=1 SV=1 - [EHD2_MOUSE]	77.16	3	30	33	157	0.909136	0.702923	1.4644	1.18958	1.09948	543	61.1358	6.50732	1.25115	0.149351
Q68FD5	Clathrin heavy chain 1 OS=Mus musculus GN=Cltc PE=1 SV=3 - [CLH1_MOUSE]	49.07	10	65	65	152	0.964924	0.961785	1.04796	1.05059	1.03153	1675	191.435	5.69385	1.04336	0.0177548
E9Q035	Protein Gm20425 OS=Mus musculus GN=Gm20425 PE=4 SV=1 - [E9Q035_MOUSE]	49.49	7	6	46	178	0.947402	1.09111	1.03599	0.979762	1.00642	978	107.727	7.76709	1.00739	0.694797
P56480	ATP synthase subunit beta, mitochondrial OS=Mus musculus GN=Atp5b PE=1 SV=2 - [ATPB_MOUSE]	73.16	1	25	25	127	0.962641	1.01689	1.03101	1.02024	0.995801	529	56.2655	5.33838	1.01568	0.268743
Q8BMS1	Trifunctional enzyme subunit alpha, mitochondrial OS=Mus musculus GN=Hadha PE=1 SV=1 - [ECHA_MOUSE]	48.49	2	31	31	114	0.77006	0.825215	1.03918	1.52016	1.1391	763	82.6175	9.14404	1.23282	0.253263
P01027	Complement C3 OS=Mus musculus GN=C3 PE=1 SV=3 - [CO3_MOUSE]	50.99	7	75	75	167	1.11726	1.08485	0.962562	0.81977	0.934282	1663	186.366	6.72705	0.905538	0.163202
Q8CGN5	Perilipin-1 OS=Mus musculus GN=Plin1 PE=1 SV=2 - [PLIN1_MOUSE]	62.86	4	20	26	123	0.954722	0.745195	1.36312	1.10719	1.04247	517	55.5614	7.00537	1.17093	0.223659
P16858	Glyceraldehyde-3-phosphate dehydrogenase OS=Mus musculus GN=Gapdh PE=1 SV=2 - [G3P_MOUSE]	60.96	19	11	16	88	0.924919	1.10939	0.900446	1.03782	0.997756	333	35.7872	8.25049	0.978676	0.654654
E9PZ16	Basement membrane-specific heparan sulfate proteoglycan core protein OS=Mus musculus GN=Hspg2 PE=1 SV=1 - [E9PZ16_MOUSE]	26.01	7	81	81	176	0.972557	0.8376	1.30117	1.06474	1.00749	4383	469.487	6.46826	1.12446	0.300847
P11499	Heat shock protein HSP 90-beta OS=Mus musculus GN=Hsp90ab1 PE=1 SV=3 - [HS90B_MOUSE]	63.54	14	29	44	159	1.00759	1.12129	0.88127	0.92499	0.998263	724	83.2291	5.03369	0.934841	0.195599
P57780	Alpha-actinin-4 OS=Mus musculus GN=Actn4 PE=1 SV=1 - [ACTN4_MOUSE]	61.07	19	37	52	156	1.05918	1.03332	1.00055	0.932834	0.941954	912	104.911	5.41455	0.958445	0.192178
P14824	Annexin A6 OS=Mus musculus GN=Anxa6 PE=1 SV=3 - [ANXA6_MOUSE]	71.17	5	1	48	153	0.974455	0.823717	1.36142	1.00658	0.985477	673	75.8374	5.50342	1.11782	0.436037
Q9CWS5	Putative uncharacterized protein OS=Mus musculus PE=2 SV=1 - [Q9CWS5_MOUSE]	90.85	4	3	11	127	1.0429	0.693139	1.39309	1.10062	1.01182	142	15.0807	7.72314	1.16851	0.280354
Q8BWT1	3-ketoacyl-CoA thiolase, mitochondrial OS=Mus musculus GN=Acaa2 PE=1 SV=3 - [THIM_MOUSE]	64.74	2	18	18	87	0.729129	0.680384	1.13518	1.74945	1.25356	397	41.8034	8.08936	1.37939	0.18111
Q64727	Vinculin OS=Mus musculus GN=Vcl PE=1 SV=4 - [VINC_MOUSE]	67.17	4	66	66	151	1.02619	0.855767	1.1972	1.0098	0.959847	1066	116.644	5.99854	1.05562	0.520951
P16015	Carbonic anhydrase 3 OS=Mus musculus GN=Ca3 PE=1 SV=3 - [CAH3_MOUSE]	77.31	1	15	15	166	0.946184	0.79599	1.2742	1.06847	1.13223	260	29.3476	7.37158	1.1583	0.121879
O89054	Cytoskeletal beta-actin (Fragment) OS=Mus musculus GN=Actb PE=2 SV=1 - [O89054_MOUSE]	53.68	1	3	6	63	0.949272	0.952937	0.998173	1.14151	1.04684	136	15.1994	4.65283	1.06217	0.278261
Q7TPR4	Alpha-actinin-1 OS=Mus musculus GN=Actn1 PE=1 SV=1 - [ACTN1_MOUSE]	55.83	4	26	43	124	1.07673	1.01212	0.911175	0.994918	0.930001	892	103.004	5.37646	0.945365	0.164591
F8WIT2	Annexin OS=Mus musculus GN=Anxa6 PE=1 SV=1 - [F8WIT2_MOUSE]	70.91	5	1	48	148	0.972115	0.926517	1.11893	1.08034	0.996372	667	75.241	5.5542	1.06521	0.215157
P40142	Transketolase OS=Mus musculus GN=Tkt PE=1 SV=1 - [TKT_MOUSE]	58.75	4	31	31	121	0.880831	1.41883	0.728109	0.930993	0.932318	623	67.5876	7.50342	0.863806	0.182175
F8VQJ3	Laminin subunit gamma-1 OS=Mus musculus GN=Lamc1 PE=1 SV=1 - [F8VQJ3_MOUSE]	38.39	9	55	55	150	1.02301	0.81439	1.30448	1.02805	0.968617	1607	177.074	5.18604	1.10038	0.433669
Q9JKF1	Ras GTPase-activating-like protein IQGAP1 OS=Mus musculus GN=Iqgap1 PE=1 SV=2 - [IQGA1_MOUSE]	48.04	19	58	61	127	1.01212	0.993955	0.962514	1.02784	0.996536	1657	188.624	6.48096	0.995628	0.850997
Q04857	Collagen alpha-1(VI) chain OS=Mus musculus GN=Col6a1 PE=1 SV=1 - [CO6A1_MOUSE]	39.71	13	30	30	92	1.04768	0.87992	1.2074	0.997246	0.932815	1025	108.422	5.36377	1.04582	0.636492
Q61554	Fibrillin-1 OS=Mus musculus GN=Fbn1 PE=1 SV=2 - [FBN1_MOUSE]	25.13	6	60	63	158	1.116	1.01887	0.858317	1.06574	0.866197	2873	312.083	4.91943	0.930084	0.411716
O54724	Polymerase I and transcript release factor OS=Mus musculus GN=Ptrf PE=1 SV=1 - [PTRF_MOUSE]	60.97	6	22	22	118	1.02598	0.765446	1.37242	0.995138	1.00619	392	43.927	5.51611	1.12458	0.421225
P02469	Laminin subunit beta-1 OS=Mus musculus GN=Lamb1 PE=1 SV=3 - [LAMB1_MOUSE]	29.12	14	48	49	121	1.03313	0.845487	1.28315	0.999878	0.946609	1786	196.961	4.94482	1.07655	0.538794
P07356	Annexin A2 OS=Mus musculus GN=Anxa2 PE=1 SV=2 - [ANXA2_MOUSE]	65.19	7	26	26	119	1.0238	0.851484	1.22807	1.02151	0.955762	339	38.6518	7.69385	1.06845	0.490093
P48036	Annexin A5 OS=Mus musculus GN=Anxa5 PE=1 SV=1 - [ANXA5_MOUSE]	83.7	2	25	26	106	1.02555	0.867869	1.17218	1.01202	0.983976	319	35.7302	4.95752	1.05606	0.439851
Q0V930	Tln1 protein OS=Mus musculus GN=Tln1 PE=2 SV=1 - [Q0V930_MOUSE]	52.44	2	1	47	105	1.04698	1.01523	0.955061	0.944591	1.0331	1190	125.462	5.61768	0.977583	0.506297
P63017	Heat shock cognate 71 kDa protein OS=Mus musculus GN=Hspa8 PE=1 SV=1 - [HSP7C_MOUSE]	71.05	21	1	37	141	0.933733	0.892995	1.05189	1.16542	1.07641	646	70.8272	5.51611	1.09791	0.104754
P05064	Fructose-bisphosphate aldolase A OS=Mus musculus GN=Aldoa PE=1 SV=2 - [ALDOA_MOUSE]	68.96	9	6	22	101	0.941928	1.17732	0.907707	0.990403	0.921106	364	39.3313	8.08936	0.939739	0.141157
Q99KI0	Aconitate hydratase, mitochondrial OS=Mus musculus GN=Aco2 PE=1 SV=1 - [ACON_MOUSE]	53.72	1	36	36	131	0.785371	0.852207	0.975621	1.51803	1.11965	780	85.41	7.92822	1.20443	0.333984
Q3TJX0	Putative uncharacterized protein OS=Mus musculus GN=Lcp1 PE=2 SV=1 - [Q3TJX0_MOUSE]	62.84	9	25	31	100	0.977849	0.904562	0.891641	1.16771	1.10692	627	70.0908	5.32568	1.05542	0.57446
Q00898	Alpha-1-antitrypsin 1-5 OS=Mus musculus GN=Serpina1e PE=1 SV=1 - [A1AT5_MOUSE]	36.08	2	5	14	107	0.81796	0.569063	1.64405	1.43567	1.22058	413	45.8625	5.73193	1.43343	0.0709558
E9Q6R7	Protein Utrn OS=Mus musculus GN=Utrn PE=1 SV=1 - [E9Q6R7_MOUSE]	31.66	16	95	97	154	1.01565	0.855119	1.23537	1.00588	0.998634	3430	392.461	5.32568	1.07996	0.410563
Q3TRH3	Putative uncharacterized protein OS=Mus musculus GN=Hspa8 PE=2 SV=1 - [Q3TRH3_MOUSE]	66.87	7	1	36	134	1.12748	1.1602	0.922597	0.862843	0.859145	646	70.8573	5.59229	0.881528	0.0292608
Q61838	Pregnancy zone protein OS=Mus musculus GN=Pzp PE=1 SV=3 - [PZP_MOUSE]	39.4	3	44	44	112	0.981303	0.908379	1.18845	0.998288	1.02571	1495	165.748	6.68311	1.07082	0.355119
P20029	78 kDa glucose-regulated protein OS=Mus musculus GN=Hspa5 PE=1 SV=3 - [GRP78_MOUSE]	56.79	11	32	34	129	0.990212	1.0277	1.01215	0.958098	1.02471	655	72.3775	5.16064	0.99832	0.942642
Q01853	Transitional endoplasmic reticulum ATPase OS=Mus musculus GN=Vcp PE=1 SV=4 - [TERA_MOUSE]	63.65	14	40	41	109	1.01603	1.06666	0.984355	0.958618	0.957556	806	89.2657	5.26221	0.966843	0.0604607
P68369	Tubulin alpha-1A chain OS=Mus musculus GN=Tuba1a PE=1 SV=1 - [TBA1A_MOUSE]	64.52	5	2	21	95	1.04398	0.963371	1.06389	0.977498	0.843557	451	50.1036	5.05908	0.96165	0.609851
Q99LC5	Electron transfer flavoprotein subunit alpha, mitochondrial OS=Mus musculus GN=Etfa PE=1 SV=2 - [ETFA_MOUSE]	61.26	1	15	15	68	0.792542	0.801778	1.16317	1.43801	1.18849	333	34.9875	8.38232	1.26322	0.0957108
P06801	NADP-dependent malic enzyme OS=Mus musculus GN=Me1 PE=1 SV=2 - [MAOX_MOUSE]	60.84	6	27	27	104	0.8985	1.62127	0.631568	0.895494	0.834032	572	63.9131	7.44482	0.787031	0.115578
P38647	Stress-70 protein, mitochondrial OS=Mus musculus GN=Hspa9 PE=1 SV=3 - [GRP75_MOUSE]	52.72	1	31	32	91	0.914721	1.10252	0.936394	1.04424	1.00289	679	73.4156	6.07471	0.994509	0.873721
Q61879	Myosin-10 OS=Mus musculus GN=Myh10 PE=1 SV=2 - [MYH10_MOUSE]	35.78	10	41	60	114	1.01464	0.932256	1.05286	1.02986	0.976593	1976	228.855	5.5415	1.01977	0.46788
P07901	Heat shock protein HSP 90-alpha OS=Mus musculus GN=Hsp90aa1 PE=1 SV=4 - [HS90A_MOUSE]	49.93	18	18	32	111	1.02392	1.04451	0.96193	0.929398	1.01349	733	84.7348	5.0083	0.968271	0.320532
Q00896	Alpha-1-antitrypsin 1-3 OS=Mus musculus GN=Serpina1c PE=1 SV=2 - [A1AT3_MOUSE]	45.15	2	5	15	107	1.03128	0.709362	1.46208	1.03896	0.962499	412	45.7944	5.43994	1.15451	0.425377
P62204	Calmodulin OS=Mus musculus GN=Calm1 PE=1 SV=2 - [CALM_MOUSE]	66.44	5	11	11	82	1.03071	0.904035	1.12265	1.01347	0.961994	149	16.8268	4.22119	1.0327	0.562718
Q80X90	Filamin-B OS=Mus musculus GN=Flnb PE=1 SV=3 - [FLNB_MOUSE]	35.2	2	62	69	111	1.03255	0.98218	1.04232	0.985906	0.968069	2602	277.651	5.70654	0.998767	0.957724
P47738	Aldehyde dehydrogenase, mitochondrial OS=Mus musculus GN=Aldh2 PE=1 SV=1 - [ALDH2_MOUSE]	54.34	10	21	23	96	0.908601	0.820417	1.20674	1.16091	1.12743	519	56.5018	7.62061	1.16503	0.0191711
P99024	Tubulin beta-5 chain OS=Mus musculus GN=Tubb5 PE=1 SV=1 - [TBB5_MOUSE]	53.15	4	3	18	86	0.965877	0.993291	1.03318	0.974314	1.0716	444	49.639	4.89404	1.02637	0.452852
D3Z041	Long-chain-fatty-acid--CoA ligase 1 OS=Mus musculus GN=Acsl1 PE=1 SV=1 - [D3Z041_MOUSE]	55.08	14	34	36	116	0.954217	0.976302	1.12499	1.00107	0.998149	699	77.9844	7.47412	1.0414	0.42736
Q60597	2-oxoglutarate dehydrogenase, mitochondrial OS=Mus musculus GN=Ogdh PE=1 SV=3 - [ODO1_MOUSE]	45.65	7	37	37	93	0.794573	0.853564	1.03127	1.45547	1.11968	1023	116.375	6.82959	1.20214	0.258078
Q8VCT4	Carboxylesterase 1D OS=Mus musculus GN=Ces1d PE=1 SV=1 - [CES1D_MOUSE]	48.5	3	19	21	107	0.893362	0.740965	1.33988	1.25817	1.07161	565	61.7487	6.60986	1.22322	0.106304
P08113	Endoplasmin OS=Mus musculus GN=Hsp90b1 PE=1 SV=2 - [ENPL_MOUSE]	47.38	8	36	37	112	0.996439	1.13981	0.919412	0.886405	1.01615	802	92.4183	4.81787	0.940655	0.265795
P22599	Alpha-1-antitrypsin 1-2 OS=Mus musculus GN=Serpina1b PE=1 SV=2 - [A1AT2_MOUSE]	39.95	2	3	13	93	1.21034	0.767301	1.39306	0.852975	0.855257	413	45.9455	5.5415	1.03377	0.868648
P68373	Tubulin alpha-1C chain OS=Mus musculus GN=Tuba1c PE=1 SV=1 - [TBA1C_MOUSE]	59.02	4	1	20	87	1.09491	1.1847	0.897655	0.8226	0.936043	449	49.8775	5.09717	0.885433	0.074954
Q99PL5	Ribosome-binding protein 1 OS=Mus musculus GN=Rrbp1 PE=1 SV=2 - [RRBP1_MOUSE]	58.44	5	29	63	113	1.14123	0.98516	1.11314	0.896642	0.783802	1605	172.776	9.33447	0.931196	0.55058
Q3TQL4	MICOS complex subunit MIC60 (Fragment) OS=Mus musculus GN=Immt PE=2 SV=1 - [Q3TQL4_MOUSE]	67.01	3	1	42	96	0.864434	0.941004	1.00529	1.22325	1.0892	679	75.4259	6.75635	1.10591	0.237913
Q3TVZ5	MICOS complex subunit MIC60 OS=Mus musculus GN=Immt PE=2 SV=1 - [Q3TVZ5_MOUSE]	60.73	5	2	42	94	0.829898	0.86271	1.0351	1.38792	1.10565	741	82.3654	6.69775	1.17622	0.243525
P34914	Bifunctional epoxide hydrolase 2 OS=Mus musculus GN=Ephx2 PE=1 SV=2 - [HYES_MOUSE]	63.54	3	22	22	59	0.922605	0.857807	1.24611	0.975814	1.18873	554	62.4746	6.18896	1.13688	0.237369
Q9WTI7	Unconventional myosin-Ic OS=Mus musculus GN=Myo1c PE=1 SV=2 - [MYO1C_MOUSE]	46.66	3	43	44	99	0.956649	0.767297	1.31762	1.08749	1.05297	1063	121.868	9.34912	1.15269	0.208112
O70423	Membrane primary amine oxidase OS=Mus musculus GN=Aoc3 PE=1 SV=3 - [AOC3_MOUSE]	28.89	4	17	17	78	0.965062	0.870775	1.23626	1.03907	1.02965	765	84.4803	6.41748	1.10166	0.269555
P68372	Tubulin beta-4B chain OS=Mus musculus GN=Tubb4b PE=1 SV=1 - [TBB4B_MOUSE]	59.1	6	1	19	81	1.11243	0.929382	1.10944	0.921143	0.897436	445	49.799	4.89404	0.976006	0.751351
A0A0R4J083	Long-chain-specific acyl-CoA dehydrogenase, mitochondrial OS=Mus musculus GN=Acadl PE=1 SV=1 - [A0A0R4J083_MOUSE]	43.72	3	17	17	73	0.825371	0.796922	1.09758	1.40958	1.14545	430	47.8665	8.14795	1.21753	0.154289
P51885	Lumican OS=Mus musculus GN=Lum PE=1 SV=2 - [LUM_MOUSE]	43.79	1	12	12	75	1.08781	0.851815	1.24273	0.941792	0.932793	338	38.2406	6.43018	1.0391	0.736608
Q60675	Laminin subunit alpha-2 OS=Mus musculus GN=Lama2 PE=1 SV=2 - [LAMA2_MOUSE]	24.73	7	65	66	111	1.04061	0.886657	1.19125	0.998838	0.942397	3118	343.593	6.0874	1.04416	0.618213
P08003	Protein disulfide-isomerase A4 OS=Mus musculus GN=Pdia4 PE=1 SV=3 - [PDIA4_MOUSE]	50.78	5	28	29	84	1.01437	1.09038	0.962358	0.906178	0.999065	638	71.9375	5.31299	0.955867	0.242691
P06151	L-lactate dehydrogenase A chain OS=Mus musculus GN=Ldha PE=1 SV=3 - [LDHA_MOUSE]	48.49	23	1	18	82	0.963033	1.01998	1.07993	1.02933	1.00155	332	36.4752	7.73779	1.03694	0.24709
Q3THB4	L-lactate dehydrogenase OS=Mus musculus GN=Ldha PE=2 SV=1 - [Q3THB4_MOUSE]	48.49	9	1	18	84	0.951182	0.971444	1.12249	1.05148	1.02535	332	36.4762	7.43018	1.06644	0.150535
Q3TXF9	Sodium/potassium-transporting ATPase subunit alpha OS=Mus musculus GN=Atp1a1 PE=2 SV=1 - [Q3TXF9_MOUSE]	34.12	13	17	30	62	1.07971	1.05494	0.953724	0.948766	0.920419	1023	112.911	5.38916	0.940969	0.0307879
Q91WP9	Alpha-1,4 glucan phosphorylase OS=Mus musculus GN=Pygl PE=2 SV=1 - [Q91WP9_MOUSE]	44.12	5	32	36	82	0.76896	1.31639	0.765542	1.07077	1.01254	850	97.369	7.09326	0.949617	0.646346
Q7TMM9	Tubulin beta-2A chain OS=Mus musculus GN=Tubb2a PE=1 SV=1 - [TBB2A_MOUSE]	48.31	5	1	16	76	0.974559	0.910317	1.07215	1.0843	1.04322	445	49.875	4.89404	1.06656	0.0320513
Q9CWF2	Tubulin beta-2B chain OS=Mus musculus GN=Tubb2b PE=1 SV=1 - [TBB2B_MOUSE]	48.31	5	1	16	76	0.999585	1.01443	1.08881	0.983813	0.931112	445	49.9209	4.89404	1.00124	0.979697
P27773	Protein disulfide-isomerase A3 OS=Mus musculus GN=Pdia3 PE=1 SV=2 - [PDIA3_MOUSE]	60.99	3	30	30	85	1.01024	1.10229	0.936594	0.934378	0.997792	505	56.6427	6.21436	0.956255	0.171268
Q9EQ20	Methylmalonate-semialdehyde dehydrogenase [acylating], mitochondrial OS=Mus musculus GN=Aldh6a1 PE=1 SV=1 - [MMSA_MOUSE]	51.03	3	22	22	74	0.883171	0.931563	1.10567	1.13411	1.09396	535	57.8785	8.07471	1.11125	0.0111416
Q3UDR2	Protein disulfide-isomerase (Fragment) OS=Mus musculus GN=P4hb PE=2 SV=1 - [Q3UDR2_MOUSE]	56.63	15	27	27	91	1.00273	1.04227	1.014	0.965608	0.97322	505	56.5655	4.89404	0.984275	0.40516
Q6P9L9	Eef2 protein (Fragment) OS=Mus musculus GN=Eef2 PE=2 SV=1 - [Q6P9L9_MOUSE]	48.28	20	36	37	91	0.925028	1.19037	0.855941	0.970172	1.04387	843	93.495	6.82959	0.956661	0.51114
Q63918	Serum deprivation-response protein OS=Mus musculus GN=Sdpr PE=1 SV=3 - [SDPR_MOUSE]	59.09	1	24	24	70	1.0024	0.764089	1.36106	1.05126	1.05337	418	46.7354	5.21143	1.15523	0.271293
Q02053	Ubiquitin-like modifier-activating enzyme 1 OS=Mus musculus GN=Uba1 PE=1 SV=1 - [UBA1_MOUSE]	40.64	3	33	33	68	1.00197	1.03336	0.96592	0.989998	1.01403	1058	117.734	5.65576	0.989982	0.545456
P80314	T-complex protein 1 subunit beta OS=Mus musculus GN=Cct2 PE=1 SV=4 - [TCPB_MOUSE]	52.15	2	20	20	49	0.965858	1.12713	0.926234	0.949657	1.0219	535	57.4411	6.40479	0.96593	0.359743
P14733	Lamin-B1 OS=Mus musculus GN=Lmnb1 PE=1 SV=3 - [LMNB1_MOUSE]	61.56	2	30	34	91	1.08055	1.04449	0.858907	0.9881	0.955129	588	66.7448	5.16064	0.934045	0.23016
E9PUM4	Talin-2 OS=Mus musculus GN=Tln2 PE=1 SV=1 - [E9PUM4_MOUSE]	28.8	10	45	59	79	0.967654	0.820318	1.32848	1.07837	0.978307	2542	271.497	5.5542	1.12839	0.343811
P08032	Spectrin alpha chain, erythrocytic 1 OS=Mus musculus GN=Spta1 PE=1 SV=3 - [SPTA1_MOUSE]	31.01	10	60	62	86	1.04075	0.838554	1.23413	1.01691	0.968365	2415	279.693	5.03369	1.07313	0.466024
P62806	Histone H4 OS=Mus musculus GN=Hist1h4a PE=1 SV=2 - [H4_MOUSE]	51.46	3	6	6	91	0.960756	1.01668	0.86971	1.1088	1.03816	103	11.3604	11.356	1.00556	0.943545
A8DUV1	Alpha-globin OS=Mus musculus GN=Hbat1 PE=3 SV=1 - [A8DUV1_MOUSE]	80.28	4	1	9	93	0.951323	0.802897	1.29558	1.09851	1.0575	142	15.1318	8.22119	1.15053	0.17615
Q03734	Serine protease inhibitor A3M OS=Mus musculus GN=Serpina3m PE=1 SV=2 - [SPA3M_MOUSE]	33.97	3	4	11	61	1.22141	0.998601	1.07198	0.765457	0.889409	418	47.0343	6.1001	0.908948	0.413412
Q3U6Y9	Putative uncharacterized protein OS=Mus musculus GN=Cd36 PE=2 SV=1 - [Q3U6Y9_MOUSE]	37	13	14	14	74	0.914983	0.694977	1.39168	1.24477	1.08714	446	50.1929	8.45557	1.2412	0.111355
B7ZNH7	Collagen alpha-1(XIV) chain OS=Mus musculus GN=Col14a1 PE=1 SV=1 - [B7ZNH7_MOUSE]	27.7	4	39	39	81	0.860423	1.17506	0.731473	1.1425	1.05219	1794	192.635	5.09717	0.975389	0.859681
P54310	Hormone-sensitive lipase OS=Mus musculus GN=Lipe PE=1 SV=2 - [LIPS_MOUSE]	51.52	4	9	29	64	0.91504	0.835359	1.37137	1.03505	1.07038	759	83.2947	6.94678	1.15893	0.2752
Q3TJL8	Putative uncharacterized protein OS=Mus musculus GN=Pdia6 PE=2 SV=1 - [Q3TJL8_MOUSE]	45.84	5	16	16	51	0.952383	1.03198	0.996522	1.00492	1.03191	445	48.6395	5.18604	1.01112	0.396503
P28665	Murinoglobulin-1 OS=Mus musculus GN=Mug1 PE=1 SV=3 - [MUG1_MOUSE]	38.41	4	45	45	88	0.921196	0.765392	1.37552	1.20655	0.99261	1476	165.193	6.41748	1.19156	0.225307
Q00623	Apolipoprotein A-I OS=Mus musculus GN=Apoa1 PE=1 SV=2 - [APOA1_MOUSE]	67.8	2	4	19	84	1.10469	0.71733	1.44847	1.04037	0.807273	264	30.5966	5.73193	1.0987	0.652015
E9Q397	Spectrin beta chain, erythrocytic OS=Mus musculus GN=Sptb PE=1 SV=1 - [E9Q397_MOUSE]	32.57	7	56	62	91	1.07045	0.846167	1.2246	0.985129	0.959474	2137	246.109	5.32568	1.0564	0.574286
P10853	Histone H2B type 1-F/J/L OS=Mus musculus GN=Hist1h2bf PE=1 SV=2 - [H2B1F_MOUSE]	71.43	17	4	12	97	1.0305	1.03209	0.791229	1.02884	0.994223	126	13.9276	10.3159	0.938096	0.491268
Q3V3U0	Alpha-1,4 glucan phosphorylase OS=Mus musculus GN=Pygb PE=2 SV=1 - [Q3V3U0_MOUSE]	43.42	6	27	32	66	0.888949	0.83962	1.19803	1.15878	1.10818	843	96.6545	6.72705	1.155	0.0271178
P26041	Moesin OS=Mus musculus GN=Msn PE=1 SV=3 - [MOES_MOUSE]	59.62	4	27	39	109	0.964289	0.882734	1.01554	1.13662	1.09301	577	67.7249	6.59521	1.08172	0.146235
P16045	Galectin-1 OS=Mus musculus GN=Lgals1 PE=1 SV=3 - [LEG1_MOUSE]	89.63	1	9	9	71	0.963071	0.898714	1.18804	1.07137	0.981064	135	14.8562	5.49072	1.08016	0.313551
Q99M00	Fabp4 protein OS=Mus musculus GN=Fabp4 PE=2 SV=1 - [Q99M00_MOUSE]	38.6	6	1	5	59	1.03256	0.726693	1.33708	1.04251	1.07387	114	12.4474	9.14404	1.15115	0.246136
B6ZHD0	Erythrocyte protein band 4.1-like 2 OS=Mus musculus GN=Epb41l2 PE=2 SV=1 - [B6ZHD0_MOUSE]	44.64	16	38	41	84	0.962876	0.858311	1.22417	1.06503	1.02598	988	109.829	5.42725	1.10506	0.225066
P63101	14-3-3 protein zeta/delta OS=Mus musculus GN=Ywhaz PE=1 SV=1 - [1433Z_MOUSE]	72.24	6	12	18	67	1.05032	0.968907	0.971921	1.01013	0.981827	245	27.7537	4.79248	0.98796	0.40199
P09411	Phosphoglycerate kinase 1 OS=Mus musculus GN=Pgk1 PE=1 SV=4 - [PGK1_MOUSE]	65.47	9	23	23	62	0.947872	0.997603	0.962186	1.09754	1.01179	417	44.522	7.89893	1.02384	0.607067
Q00897	Alpha-1-antitrypsin 1-4 OS=Mus musculus GN=Serpina1d PE=1 SV=1 - [A1AT4_MOUSE]	45.52	1	5	15	89	1.06498	0.788076	1.32186	0.983175	0.931322	413	45.9694	5.43994	1.07878	0.586792
P26443	Glutamate dehydrogenase 1, mitochondrial OS=Mus musculus GN=Glud1 PE=1 SV=1 - [DHE3_MOUSE]	46.77	3	24	24	67	0.977059	0.947596	1.02613	1.05245	1.02207	558	61.2982	8.00146	1.03355	0.0712032
P08249	Malate dehydrogenase, mitochondrial OS=Mus musculus GN=Mdh2 PE=1 SV=3 - [MDHM_MOUSE]	60.36	3	17	17	61	0.840085	0.901459	1.06774	1.25395	1.07936	338	35.5888	8.67529	1.13369	0.156757
P14211	Calreticulin OS=Mus musculus GN=Calr PE=1 SV=1 - [CALR_MOUSE]	68.03	3	23	23	77	1.00526	1.10729	0.922162	0.944984	1.01371	416	47.9649	4.48779	0.960284	0.287757
B7ZNJ1	Fibronectin OS=Mus musculus GN=Fn1 PE=1 SV=1 - [B7ZNJ1_MOUSE]	27.62	20	43	43	76	1.06052	1.17266	0.972086	0.88392	0.871877	2176	239.571	6.1001	0.909294	0.102618
P21550	Beta-enolase OS=Mus musculus GN=Eno3 PE=1 SV=3 - [ENOB_MOUSE]	40.55	9	8	14	56	0.74754	0.581903	2.03331	1.64602	1.00704	434	46.9953	7.18115	1.56212	0.201061
Q8R0Y6	Cytosolic 10-formyltetrahydrofolate dehydrogenase OS=Mus musculus GN=Aldh1l1 PE=1 SV=1 - [AL1L1_MOUSE]	47.78	6	37	37	71	0.917847	0.985006	1.07995	1.04862	1.05343	902	98.6465	5.90967	1.06067	0.0247979
P50544	Very long-chain specific acyl-CoA dehydrogenase, mitochondrial OS=Mus musculus GN=Acadvl PE=1 SV=3 - [ACADV_MOUSE]	50.76	3	26	26	66	0.7682	0.851598	1.05686	1.5026	1.12853	656	70.8307	8.74854	1.22933	0.238522
Q8BX70	Vacuolar protein sorting-associated protein 13C OS=Mus musculus GN=Vps13c PE=1 SV=2 - [VP13C_MOUSE]	15.1	6	46	46	74	0.961414	0.882805	1.12883	1.10069	1.00315	3748	419.824	6.81494	1.07756	0.179053
Q9ERD7	Tubulin beta-3 chain OS=Mus musculus GN=Tubb3 PE=1 SV=1 - [TBB3_MOUSE]	47.78	5	5	16	61	1.05879	0.930852	1.15619	0.891271	0.94319	450	50.3862	4.93213	0.996882	0.970938
Q8CGP0	Histone H2B type 3-B OS=Mus musculus GN=Hist3h2bb PE=1 SV=3 - [H2B3B_MOUSE]	61.9	5	2	10	78	1.02139	0.924066	0.842742	1.17303	1.05765	126	13.8995	10.3159	1.02447	0.82251
O55143	Sarcoplasmic/endoplasmic reticulum calcium ATPase 2 OS=Mus musculus GN=Atp2a2 PE=1 SV=2 - [AT2A2_MOUSE]	42.91	3	23	37	72	1.02156	1.04596	0.997833	0.943478	0.977226	1044	114.784	5.33838	0.972846	0.230174
D3YYN7	Sodium/potassium-transporting ATPase subunit alpha OS=Mus musculus GN=Atp1a2 PE=1 SV=1 - [D3YYN7_MOUSE]	37.17	7	14	27	51	0.933104	0.992846	1.08545	1.08462	0.986705	947	103.52	5.43994	1.05226	0.250313
E9Q4Z2	Acetyl-CoA carboxylase 2 OS=Mus musculus GN=Acacb PE=1 SV=1 - [ACACB_MOUSE]	17.24	6	22	37	71	0.860725	1.16588	0.843069	1.13075	0.993776	2448	275.574	6.31592	0.989197	0.909685
P24270	Catalase OS=Mus musculus GN=Cat PE=1 SV=4 - [CATA_MOUSE]	52.56	8	23	23	62	1.14709	0.902303	1.1269	0.867925	0.962499	527	59.7577	7.88428	0.985774	0.867293
Q3U2G2	Heat shock 70 kDa protein 4 OS=Mus musculus GN=Hspa4 PE=1 SV=1 - [Q3U2G2_MOUSE]	57.84	6	38	40	77	1.07696	1.07771	0.906684	0.928129	0.957261	842	94.1494	5.21143	0.930691	0.0410367
P27546	Microtubule-associated protein 4 OS=Mus musculus GN=Map4 PE=1 SV=3 - [MAP4_MOUSE]	39.82	11	32	32	68	1.0302	0.92719	1.14757	0.988389	0.967935	1125	117.357	4.98291	1.03463	0.604697
Q64521	Glycerol-3-phosphate dehydrogenase, mitochondrial OS=Mus musculus GN=Gpd2 PE=1 SV=2 - [GPDM_MOUSE]	55.02	2	33	34	72	0.798737	0.897835	0.935619	1.50077	1.07202	727	80.9025	6.60986	1.16947	0.423982
O88569	Heterogeneous nuclear ribonucleoproteins A2/B1 OS=Mus musculus GN=Hnrnpa2b1 PE=1 SV=2 - [ROA2_MOUSE]	51.56	3	14	18	66	1.02607	1.04469	0.902996	0.992116	0.990168	353	37.3797	8.95361	0.96176	0.321401
E9Q7G0	Protein Numa1 OS=Mus musculus GN=Numa1 PE=1 SV=1 - [E9Q7G0_MOUSE]	26.5	14	48	48	78	1.064	1.02417	0.933602	0.97912	0.962802	2094	235.487	5.87158	0.958508	0.0882844
P61982	14-3-3 protein gamma OS=Mus musculus GN=Ywhag PE=1 SV=2 - [1433G_MOUSE]	71.66	1	10	16	68	0.993354	0.855967	1.19902	1.0822	1.02965	247	28.2849	4.89404	1.10362	0.173746
Q91X72	Hemopexin OS=Mus musculus GN=Hpx PE=1 SV=2 - [HEMO_MOUSE]	48.04	3	21	21	74	0.898629	1.15547	0.949653	0.804808	1.22823	460	51.2852	7.79639	0.994229	0.96773
P29699	Alpha-2-HS-glycoprotein OS=Mus musculus GN=Ahsg PE=1 SV=1 - [FETUA_MOUSE]	44.06	4	10	10	41	1.09057	1.03556	1.03431	0.87742	0.928184	345	37.3017	6.50732	0.946638	0.365606
Q9WTQ5	A-kinase anchor protein 12 OS=Mus musculus GN=Akap12 PE=1 SV=1 - [AKA12_MOUSE]	27.67	2	33	33	55	1.06569	0.944381	1.21552	0.922739	0.877565	1684	180.586	4.43701	1.00527	0.962214
O35452	Protein Tnxb OS=Mus musculus GN=Tnxb PE=1 SV=1 - [O35452_MOUSE]	19.9	13	2	50	67	1.14017	1.04039	1.16298	0.861272	0.897129	4006	435.205	5.22412	0.973795	0.808113
O88844	Isocitrate dehydrogenase [NADP] cytoplasmic OS=Mus musculus GN=Idh1 PE=1 SV=2 - [IDHC_MOUSE]	63.77	9	26	27	79	1.02904	0.97288	1.04242	0.987203	0.962934	414	46.6445	7.1665	0.997519	0.919622
P97927	Laminin subunit alpha-4 OS=Mus musculus GN=Lama4 PE=1 SV=2 - [LAMA4_MOUSE]	25.72	13	40	40	76	0.983475	0.782371	1.33191	1.06909	0.992649	1816	201.692	6.21436	1.13122	0.329309
Q99MN9	Propionyl-CoA carboxylase beta chain, mitochondrial OS=Mus musculus GN=Pccb PE=1 SV=2 - [PCCB_MOUSE]	53.97	9	21	21	49	0.901194	0.936022	1.03963	1.15905	1.09521	541	58.3719	7.66455	1.09797	0.104216
P19324	Serpin H1 OS=Mus musculus GN=Serpinh1 PE=1 SV=3 - [SERPH_MOUSE]	49.64	8	8	18	53	0.845383	1.13337	0.92622	1.07625	0.978738	417	46.5042	8.82178	0.993737	0.898555
P17183	Gamma-enolase OS=Mus musculus GN=Eno2 PE=1 SV=2 - [ENOG_MOUSE]	29.49	13	3	8	51	0.833646	0.946155	1.1029	1.2245	1.11213	434	47.267	5.10986	1.14651	0.0640212
P11087	Collagen alpha-1(I) chain OS=Mus musculus GN=Col1a1 PE=1 SV=4 - [CO1A1_MOUSE]	17.62	4	23	23	74	0.952227	0.936153	1.13213	1.10953	0.954092	1453	137.948	5.84619	1.06525	0.363824
Q3TUW9	Putative uncharacterized protein OS=Mus musculus GN=Ehd1 PE=2 SV=1 - [Q3TUW9_MOUSE]	38.01	7	15	22	62	0.94322	0.866314	1.19132	1.09631	1.03881	534	60.6067	6.82959	1.10881	0.13383
P17742	Peptidyl-prolyl cis-trans isomerase A OS=Mus musculus GN=Ppia PE=1 SV=2 - [PPIA_MOUSE]	62.8	7	10	12	71	1.03131	0.974789	1.0058	1.01679	1.00938	164	17.9599	7.89893	1.01066	0.0830902
P68254	14-3-3 protein theta OS=Mus musculus GN=Ywhaq PE=1 SV=1 - [1433T_MOUSE]	66.12	3	9	15	45	1.03316	0.939966	1.07206	1.0824	0.954548	245	27.7608	4.77979	1.03633	0.466857
P17563	Selenium-binding protein 1 OS=Mus musculus GN=Selenbp1 PE=1 SV=2 - [SBP1_MOUSE]	62.5	7	22	22	56	0.993995	0.858596	1.18421	1.06166	0.986033	472	52.4804	6.29053	1.0773	0.311933
P40124	Adenylyl cyclase-associated protein 1 OS=Mus musculus GN=Cap1 PE=1 SV=4 - [CAP1_MOUSE]	64.56	8	23	23	58	1.03519	0.987042	0.915138	1.03057	1.01086	474	51.5324	7.51807	0.985522	0.727614
Q8BFZ3	Beta-actin-like protein 2 OS=Mus musculus GN=Actbl2 PE=1 SV=1 - [ACTBL_MOUSE]	29.26	1	3	8	72	0.983955	0.975886	0.977952	1.02602	1.02425	376	41.977	5.49072	1.00941	0.612008
P09405	Nucleolin OS=Mus musculus GN=Ncl PE=1 SV=2 - [NUCL_MOUSE]	45.97	8	35	35	76	1.0163	1.1591	0.79924	0.950247	1.02837	707	76.6768	4.75439	0.925952	0.384004
O54796	Tenascin-X OS=Mus musculus GN=Tnx PE=4 SV=1 - [O54796_MOUSE]	19.32	12	1	49	65	1.11059	0.884258	1.12021	1.00799	0.901875	4114	446.995	5.19873	1.01002	0.888355
Q61292	Laminin subunit beta-2 OS=Mus musculus GN=Lamb2 PE=1 SV=2 - [LAMB2_MOUSE]	22.51	8	35	37	69	0.99006	0.745948	1.38464	1.15788	1.01025	1799	196.451	6.66846	1.18425	0.233029
G3XA10	Heterogeneous nuclear ribonucleoprotein U OS=Mus musculus GN=Gm28062 PE=1 SV=1 - [G3XA10_MOUSE]	32.66	10	22	22	60	1.02754	1.07439	0.83601	1.0223	1.00545	793	86.7513	5.92236	0.954586	0.522201
Q99MR8	Methylcrotonoyl-CoA carboxylase subunit alpha, mitochondrial OS=Mus musculus GN=Mccc1 PE=1 SV=2 - [MCCA_MOUSE]	38.63	4	20	20	45	0.912559	0.918296	1.13293	1.10776	1.07231	717	79.2934	7.82568	1.10433	0.0276079
P49817	Caveolin-1 OS=Mus musculus GN=Cav1 PE=1 SV=1 - [CAV1_MOUSE]	62.36	4	6	10	64	0.982307	0.748654	1.39856	1.07817	1.03879	178	20.5255	6.02393	1.17184	0.270571
A0A0E4B366	MAb 44B1 heavy chain OS=Mus musculus GN=HC PE=2 SV=1 - [A0A0E4B366_MOUSE]	33.9	23	1	11	37	0.996912	1.14267	1.02595	0.815065	1.00624	472	51.7861	8.35303	0.949085	0.527406
Q91ZA3	Propionyl-CoA carboxylase alpha chain, mitochondrial OS=Mus musculus GN=Pcca PE=1 SV=2 - [PCCA_MOUSE]	45.44	6	26	26	59	0.908575	0.92531	1.0688	1.13399	1.08365	724	79.8711	7.25439	1.09548	0.0396932
Q9DB77	Cytochrome b-c1 complex subunit 2, mitochondrial OS=Mus musculus GN=Uqcrc2 PE=1 SV=1 - [QCR2_MOUSE]	43.27	2	16	16	44	0.805	0.86328	1.05033	1.38238	1.13586	453	48.205	9.24658	1.18952	0.197336
E9Q3X0	Major vault protein OS=Mus musculus GN=Mvp PE=1 SV=1 - [E9Q3X0_MOUSE]	38.16	6	1	27	53	0.989026	0.972777	1.11521	0.973955	1.00101	870	96.7977	5.64307	1.03006	0.5593
Q9EQK5	Major vault protein OS=Mus musculus GN=Mvp PE=1 SV=4 - [MVP_MOUSE]	37.86	2	1	27	53						861	95.8652	5.59229	#DIV/0!	1
Q61598	Rab GDP dissociation inhibitor beta OS=Mus musculus GN=Gdi2 PE=1 SV=1 - [GDIB_MOUSE]	61.57	6	19	23	58	0.920149	0.90907	1.04839	1.12972	1.08917	445	50.5047	6.25244	1.08909	0.0640218
Q3TIU7	Putative uncharacterized protein OS=Mus musculus GN=Ndufs1 PE=2 SV=1 - [Q3TIU7_MOUSE]	46.56	8	28	28	55	0.896452	0.992317	1.0146	1.13176	1.03055	726	79.6115	5.71924	1.05897	0.246668
P80313	T-complex protein 1 subunit eta OS=Mus musculus GN=Cct7 PE=1 SV=1 - [TCPH_MOUSE]	47.79	10	19	19	45	0.960234	1.08564	0.916724	0.975288	1.00391	544	59.6141	7.84033	0.965307	0.308049
Q9D8L4	Uncharacterized protein OS=Mus musculus PE=1 SV=1 - [Q9D8L4_MOUSE]	32.56	78	1	11	39	1.03068	1.24224	1.19756	0.577209	0.945087	473	51.6659	8.14795	0.90662	0.656247
Q9WVL0	Maleylacetoacetate isomerase OS=Mus musculus GN=Gstz1 PE=1 SV=1 - [MAAI_MOUSE]	72.69	2	13	13	38	0.96273	0.82002	1.28543	1.07479	1.03706	216	24.2598	7.85498	1.13243	0.228299
Q9CPQ9	Fructose-bisphosphate aldolase OS=Mus musculus GN=Aldoart1 PE=1 SV=1 - [Q9CPQ9_MOUSE]	37.09	2	1	14	63	0.853027	1.07284	0.998818	1.15541	0.964198	364	39.2601	7.37158	1.03947	0.571873
Q6ZPS0	MKIAA1398 protein (Fragment) OS=Mus musculus GN=Rrbp1 PE=2 SV=1 - [Q6ZPS0_MOUSE]	40.8	1	1	35	67	1.01174	1.20174	0.902408	0.839987	0.99833	804	90.2515	5.38916	0.913575	0.199996
Q3V3W7	Putative uncharacterized protein OS=Mus musculus GN=F13a1 PE=2 SV=1 - [Q3V3W7_MOUSE]	31.56	6	22	22	54	0.998007	0.924291	1.05779	1.02004	1.06719	732	83.1537	5.99854	1.04834	0.0784871
Q3THL7	Putative uncharacterized protein OS=Mus musculus GN=Vdac1 PE=2 SV=1 - [Q3THL7_MOUSE]	62.19	5	13	14	41	0.937346	1.01247	1.01195	1.10378	0.977758	283	30.7375	7.89893	1.03116	0.492685
Q9D6F9	Tubulin beta-4A chain OS=Mus musculus GN=Tubb4a PE=1 SV=3 - [TBB4A_MOUSE]	50.68	1	1	16	54	1.13063	1.0148	0.992169	0.925964	0.900133	444	49.5539	4.88135	0.939422	0.157082
Q8K0E8	Fibrinogen beta chain OS=Mus musculus GN=Fgb PE=1 SV=1 - [FIBB_MOUSE]	57.59	2	26	26	68	1.27836	1.16392	0.955083	0.741936	0.815943	481	54.7177	7.07861	0.837654	0.121538
Q5RJV4	Phosphoglucomutase 2 OS=Mus musculus GN=Pgm2 PE=2 SV=1 - [Q5RJV4_MOUSE]	50.71	9	25	26	53	0.946667	0.881053	1.14853	1.09632	1.03911	562	61.3456	6.56592	1.09465	0.0965396
Q9JKR6	Hypoxia up-regulated protein 1 OS=Mus musculus GN=Hyou1 PE=1 SV=1 - [HYOU1_MOUSE]	36.74	4	29	29	50	1.01461	1.12778	0.93317	0.914304	0.995514	999	111.112	5.18604	0.947663	0.169103
Q9Z2I9	Succinate--CoA ligase [ADP-forming] subunit beta, mitochondrial OS=Mus musculus GN=Sucla2 PE=1 SV=2 - [SUCB1_MOUSE]	46.22	5	19	19	57	0.771075	0.787978	1.04601	1.58618	1.176	463	50.0821	7.00537	1.2694	0.239717
P62259	14-3-3 protein epsilon OS=Mus musculus GN=Ywhae PE=1 SV=1 - [1433E_MOUSE]	69.8	5	13	16	61	1.01334	0.958711	1.05578	1.00756	0.963232	255	29.1554	4.7417	1.00886	0.769382
P10107	Annexin A1 OS=Mus musculus GN=Anxa1 PE=1 SV=2 - [ANXA1_MOUSE]	66.47	14	19	20	56	1.12518	1.08615	1.02715	0.859366	0.887023	346	38.71	7.37158	0.924512	0.282654
P62821	Ras-related protein Rab-1A OS=Mus musculus GN=Rab1A PE=1 SV=3 - [RAB1A_MOUSE]	77.56	23	6	13	52	0.983569	0.952735	1.09944	1.02912	1.00455	205	22.6634	6.21436	1.04437	0.256519
Q02788	Collagen alpha-2(VI) chain OS=Mus musculus GN=Col6a2 PE=1 SV=3 - [CO6A2_MOUSE]	24.27	3	23	23	63	1.0529	0.91093	1.16821	0.979221	0.93085	1034	110.266	6.41748	1.02609	0.753685
Q3U7R1	Extended synaptotagmin-1 OS=Mus musculus GN=Esyt1 PE=1 SV=2 - [ESYT1_MOUSE]	34.71	1	31	31	59	0.975989	0.807954	1.22076	1.0783	1.04424	1092	121.478	5.94775	1.11443	0.169526
Q9CTW2	Putative uncharacterized protein (Fragment) OS=Mus musculus GN=Lipe PE=2 SV=1 - [Q9CTW2_MOUSE]	45.3	3	1	21	42	0.88378	0.92626	1.19444	1.05247	1.10111	660	72.7856	9.14404	1.11601	0.108858
P62962	Profilin-1 OS=Mus musculus GN=Pfn1 PE=1 SV=2 - [PROF1_MOUSE]	89.29	5	9	9	55	0.966866	0.962906	0.947977	1.10503	1.08185	140	14.9475	8.27979	1.04495	0.455002
O08553	Dihydropyrimidinase-related protein 2 OS=Mus musculus GN=Dpysl2 PE=1 SV=2 - [DPYL2_MOUSE]	55.59	6	20	22	48	1.05943	0.942427	1.04999	1.00985	0.946309	572	62.2386	6.37939	1.00205	0.953358
P26645	Myristoylated alanine-rich C-kinase substrate OS=Mus musculus GN=Marcks PE=1 SV=2 - [MARCS_MOUSE]	55.02	3	10	10	28	1.06338	1.03291	0.970129	0.970013	0.903215	309	29.6438	4.33545	0.947786	0.143839
E9QNN1	ATP-dependent RNA helicase A OS=Mus musculus GN=Dhx9 PE=1 SV=1 - [E9QNN1_MOUSE]	25.58	9	30	30	55	1.01844	1.0932	0.890425	0.99423	0.975089	1384	149.596	6.82959	0.953248	0.279364
Q4FZL1	Eif4a1 protein (Fragment) OS=Mus musculus GN=Eif4a1 PE=2 SV=1 - [Q4FZL1_MOUSE]	53.83	12	11	22	69	0.907802	1.07182	0.969417	0.983273	1.05224	405	45.9935	5.47803	1.00164	0.963273
Q9D051	Pyruvate dehydrogenase E1 component subunit beta, mitochondrial OS=Mus musculus GN=Pdhb PE=1 SV=1 - [ODPB_MOUSE]	45.4	1	13	13	57	0.829843	0.990919	0.880616	1.26699	1.04695	359	38.912	6.87354	1.06485	0.619744
P10493	Nidogen-1 OS=Mus musculus GN=Nid1 PE=1 SV=2 - [NID1_MOUSE]	25.94	1	25	26	61	0.98623	0.832248	1.23258	1.0673	0.985731	1245	136.45	5.43994	1.0952	0.320053
P26350	Prothymosin alpha OS=Mus musculus GN=Ptma PE=1 SV=2 - [PTMA_MOUSE]	26.13	9	4	4	40	1.18042	1.20273	0.753557	0.920138	0.881732	111	12.2471	3.78955	0.851809	0.0984098
Q99JY0	Trifunctional enzyme subunit beta, mitochondrial OS=Mus musculus GN=Hadhb PE=1 SV=1 - [ECHB_MOUSE]	51.79	4	21	21	63	0.759892	0.811848	1.02977	1.52731	1.16149	475	51.3534	9.37842	1.23952	0.248836
Q9Z0F7	Gamma-synuclein OS=Mus musculus GN=Sncg PE=1 SV=1 - [SYUG_MOUSE]	88.62	1	12	12	45	0.91292	0.596779	1.65389	1.15104	1.13835	123	13.1516	4.65283	1.31443	0.20548
Q01149	Collagen alpha-2(I) chain OS=Mus musculus GN=Col1a2 PE=1 SV=2 - [CO1A2_MOUSE]	21.79	6	24	24	57	0.890778	0.890195	1.1066	1.20998	0.997317	1372	129.478	9.18799	1.10463	0.230877
Q99KJ8	Dynactin subunit 2 OS=Mus musculus GN=Dctn2 PE=1 SV=3 - [DCTN2_MOUSE]	39.8	2	13	13	32	0.981324	0.967595	1.08011	0.988507	1.00228	402	44.0897	5.26221	1.02363	0.492533
P10126	Elongation factor 1-alpha 1 OS=Mus musculus GN=Eef1a1 PE=1 SV=3 - [EF1A1_MOUSE]	50.22	8	20	20	71	0.903882	1.05474	0.944904	1.04327	1.04878	462	50.0821	9.01221	1.01232	0.749548
Q8QZT1	Acetyl-CoA acetyltransferase, mitochondrial OS=Mus musculus GN=Acat1 PE=1 SV=1 - [THIL_MOUSE]	54.48	2	18	18	57	0.873365	0.907875	1.05465	1.2346	1.07996	424	44.7873	8.51416	1.12307	0.15985
P11983	T-complex protein 1 subunit alpha OS=Mus musculus GN=Tcp1 PE=1 SV=3 - [TCPA_MOUSE]	48.38	12	23	23	52	0.980021	1.11035	0.913932	0.959509	1.0071	556	60.4107	6.16357	0.960179	0.277593
Q7TMK9	Heterogeneous nuclear ribonucleoprotein Q OS=Mus musculus GN=Syncrip PE=1 SV=2 - [HNRPQ_MOUSE]	41.25	7	1	21	52	1.03535	1.25315	0.750584	0.87306	1.01304	623	69.5896	8.5874	0.878894	0.251024
A0A0R4J259	Heterogeneous nuclear ribonucleoprotein Q OS=Mus musculus GN=Syncrip PE=1 SV=1 - [A0A0R4J259_MOUSE]	45.63	10	1	21	52	1.29823	1.48659	0.865495	0.679604	0.636713	561	62.5053	7.56201	0.727271	0.0599452
P14152	Malate dehydrogenase, cytoplasmic OS=Mus musculus GN=Mdh1 PE=1 SV=3 - [MDHC_MOUSE]	48.5	2	16	20	68	0.979856	0.960838	1.00741	1.06403	1.04569	334	36.4881	6.58057	1.03904	0.146304
P18760	Cofilin-1 OS=Mus musculus GN=Cfl1 PE=1 SV=3 - [COF1_MOUSE]	74.7	3	14	16	56	0.945083	0.981447	0.890874	1.11819	1.09686	166	18.5477	8.08936	1.03531	0.673872
Q5SX39	Myosin-4 OS=Mus musculus GN=Myh4 PE=2 SV=1 - [MYH4_MOUSE]	27.28	23	16	43	56	0.759085	0.611142	2.75598	0.7644	0.853449	1939	222.72	5.74463	1.45794	0.55413
Q3TIC8	Putative uncharacterized protein OS=Mus musculus GN=Uqcrc1 PE=2 SV=1 - [Q3TIC8_MOUSE]	28.13	7	12	12	43	0.817797	0.883296	1.02535	1.33771	1.10778	480	52.7194	6.1001	1.15694	0.235534
Q61833	Ribophorin OS=Mus musculus GN=Rpn2 PE=2 SV=1 - [Q61833_MOUSE]	33.77	4	16	16	31	1.00617	0.964123	1.04266	1.02596	1.01326	607	66.2607	5.80811	1.02729	0.0878747
P28654	Decorin OS=Mus musculus GN=Dcn PE=1 SV=1 - [PGS2_MOUSE]	54.24	4	17	18	57	1.11206	0.921552	1.19946	0.898361	0.886288	354	39.7839	8.67529	0.994704	0.960897
I6L958	Igk protein OS=Mus musculus GN=Igk PE=1 SV=1 - [I6L958_MOUSE]	34.62	13	0	6	40						234	25.6284	6.31592	#DIV/0!	1
B9EIU1	Glutamyl-prolyl-tRNA synthetase OS=Mus musculus GN=Eprs PE=2 SV=1 - [B9EIU1_MOUSE]	25.07	6	31	32	46	0.950529	1.13866	0.912826	0.97182	1.03173	1512	169.856	7.59131	0.972125	0.505136
A0A075B5P3	Protein Ighg2b (Fragment) OS=Mus musculus GN=Ighg2b PE=1 SV=1 - [A0A075B5P3_MOUSE]	55.06	14	11	13	36	1.05351	0.961409	1.49462	0.584854	0.840698	336	36.6553	7.35693	0.973392	0.931436
E9Q5B5	Hexokinase-2 OS=Mus musculus GN=Hk2 PE=1 SV=1 - [E9Q5B5_MOUSE]	36.33	3	26	29	55	0.833294	1.21335	0.878208	1.02799	1.05741	889	99.1501	6.0874	0.987869	0.844685
Q3TW51	Putative uncharacterized protein OS=Mus musculus GN=Snd1 PE=2 SV=1 - [Q3TW51_MOUSE]	33.63	6	23	23	38	0.946728	1.08973	0.961543	0.977023	1.03682	910	101.967	7.56201	0.991794	0.760311
P17751	Triosephosphate isomerase OS=Mus musculus GN=Tpi1 PE=1 SV=4 - [TPIS_MOUSE]	55.85	2	12	12	37	1.01461	0.956471	1.08218	0.994613	1.02134	299	32.1713	5.74463	1.03271	0.332731
P21619	Lamin-B2 OS=Mus musculus GN=Lmnb2 PE=1 SV=2 - [LMNB2_MOUSE]	45.81	3	22	26	51	1.28879	1.01124	1.00247	0.844373	0.815617	596	67.2773	5.50342	0.887486	0.191073
P23953	Carboxylesterase 1C OS=Mus musculus GN=Ces1c PE=1 SV=4 - [EST1C_MOUSE]	31.59	4	8	15	45	1.09034	1.04764	1.00541	0.943678	0.896569	554	61.017	5.05908	0.948552	0.242307
Q3UAG2	6-phosphogluconate dehydrogenase, decarboxylating OS=Mus musculus GN=Pgd PE=2 SV=1 - [Q3UAG2_MOUSE]	41.61	8	17	18	52	0.988374	1.26019	0.834223	0.938433	0.911472	483	53.2121	7.2251	0.894709	0.0770327
Q00519	Xanthine dehydrogenase/oxidase OS=Mus musculus GN=Xdh PE=1 SV=5 - [XDH_MOUSE]	25.32	15	24	26	50	0.938225	1.08631	0.989464	0.875526	1.10494	1335	146.468	7.56201	0.989976	0.893645
Q91WU0	Carboxylesterase 1F OS=Mus musculus GN=Ces1f PE=1 SV=1 - [CES1F_MOUSE]	49.02	4	19	19	44	0.929062	0.78607	1.29852	1.09258	1.14574	561	61.5732	6.48096	1.17895	0.100955
P43274	Histone H1.4 OS=Mus musculus GN=Hist1h1e PE=1 SV=2 - [H14_MOUSE]	48.86	3	5	15	59	1.04338	1.09913	0.843903	1.02284	0.962168	219	21.964	11.1069	0.942971	0.391328
P10649	Glutathione S-transferase Mu 1 OS=Mus musculus GN=Gstm1 PE=1 SV=2 - [GSTM1_MOUSE]	69.27	4	9	15	48	0.979963	0.876567	1.17852	1.04947	1.02975	218	25.9531	7.94287	1.08591	0.207657
Q8C2E1	Putative uncharacterized protein OS=Mus musculus GN=Ppp2r1a PE=2 SV=1 - [Q8C2E1_MOUSE]	49.07	8	18	22	41	0.95747	0.962156	1.04099	1.06081	1.02335	589	65.2778	5.10986	1.04171	0.0629011
P37040	NADPH--cytochrome P450 reductase OS=Mus musculus GN=Por PE=1 SV=2 - [NCPR_MOUSE]	44.99	5	26	26	62	0.947749	0.895254	1.16227	1.08965	1.03721	678	76.9953	5.52881	1.09638	0.117075
Q6PIC6	Sodium/potassium-transporting ATPase subunit alpha-3 OS=Mus musculus GN=Atp1a3 PE=1 SV=1 - [AT1A3_MOUSE]	17.77	7	1	13	27	1.12326	0.958452	1.1555	0.924113	0.828069	1013	111.62	5.41455	0.969228	0.782603
Q99N15	17beta-hydroxysteroid dehydrogenase type 10/short chain L-3-hydroxyacyl-CoA dehydrogenase OS=Mus musculus GN=Hsd17b10 PE=1 SV=1 - [Q99N15_MOUSE]	53.26	4	10	10	26	0.887638	0.985885	1.04124	1.14608	1.04925	261	27.2566	8.76318	1.07886	0.145029
P43277	Histone H1.3 OS=Mus musculus GN=Hist1h1d PE=1 SV=2 - [H13_MOUSE]	54.75	3	3	18	66	0.995639	1.06458	0.739778	1.14595	1.03194	221	22.0861	11.0337	0.972553	0.842138
Q8VCW8	Acyl-CoA synthetase family member 2, mitochondrial OS=Mus musculus GN=Acsf2 PE=1 SV=1 - [ACSF2_MOUSE]	37.89	1	17	17	39	0.878975	1.04342	0.884533	1.13656	1.09191	615	67.907	8.17725	1.03767	0.672778
Q6GT24	Peroxiredoxin 6 OS=Mus musculus GN=Prdx6 PE=1 SV=1 - [Q6GT24_MOUSE]	75	6	11	15	40	1.02918	0.880252	1.11134	1.02312	0.996307	224	24.811	6.3667	1.04359	0.3383
Q8BL66	Early endosome antigen 1 OS=Mus musculus GN=Eea1 PE=1 SV=2 - [EEA1_MOUSE]	28.42	3	35	36	50	1.03735	0.992496	1.05806	0.937626	0.967167	1411	160.817	5.77002	0.987617	0.76548
O35678	Monoglyceride lipase OS=Mus musculus GN=Mgll PE=1 SV=1 - [MGLL_MOUSE]	59.08	6	13	13	56	0.990779	0.836844	1.22248	1.053	1.02265	303	33.366	7.15186	1.09938	0.249982
P42125	Enoyl-CoA delta isomerase 1, mitochondrial OS=Mus musculus GN=Eci1 PE=1 SV=2 - [ECI1_MOUSE]	41.52	2	12	12	39	0.814527	0.862574	1.06622	1.35611	1.12322	289	32.2298	8.98291	1.18185	0.17713
Q3TW74	Putative uncharacterized protein OS=Mus musculus GN=Mthfd1 PE=2 SV=1 - [Q3TW74_MOUSE]	27.38	5	24	24	39	0.990593	0.992352	1.01787	0.985483	1.0265	935	101.106	7.26904	1.00995	0.521624
Q9R0H0	Peroxisomal acyl-coenzyme A oxidase 1 OS=Mus musculus GN=Acox1 PE=1 SV=5 - [ACOX1_MOUSE]	47.96	4	23	23	48	1.05914	0.756826	1.35156	0.956759	1.0107	661	74.6013	8.48486	1.10634	0.479259
P52825	Carnitine O-palmitoyltransferase 2, mitochondrial OS=Mus musculus GN=Cpt2 PE=1 SV=2 - [CPT2_MOUSE]	42.25	8	1	23	45	0.779377	0.753234	1.16234	1.49071	1.25308	658	73.9336	8.36768	1.30204	0.0912707
Q9QYB1	Chloride intracellular channel protein 4 OS=Mus musculus GN=Clic4 PE=1 SV=3 - [CLIC4_MOUSE]	56.52	2	10	11	35	1.08132	0.910161	1.06228	0.981546	0.969673	253	28.7107	5.59229	1.0045	0.88646
P26043	Radixin OS=Mus musculus GN=Rdx PE=1 SV=3 - [RADI_MOUSE]	42.2	9	15	29	63	0.963183	0.958807	1.0459	1.0616	1.02044	583	68.5003	6.20166	1.04265	0.0733394
P28653	Biglycan OS=Mus musculus GN=Bgn PE=1 SV=1 - [PGS1_MOUSE]	44.17	4	2	12	36	0.993635	0.802859	1.30145	1.04002	1.00287	369	41.6126	7.26904	1.11478	0.345953
Q922F4	Tubulin beta-6 chain OS=Mus musculus GN=Tubb6 PE=1 SV=1 - [TBB6_MOUSE]	39.15	5	5	13	42	1.01305	0.945829	1.12019	0.974042	0.92	447	50.0581	4.89404	1.00474	0.944844
A0A140LHR4	Serpin H1 (Fragment) OS=Mus musculus GN=Serpinh1 PE=1 SV=1 - [A0A140LHR4_MOUSE]	65.52	3	1	11	30	0.815705	1.35169	0.793783	0.970446	1.01424	203	21.6354	8.74854	0.926157	0.38569
A2NHM3	If kappa light chain (Fragment) OS=Mus musculus GN=Igkc PE=1 SV=1 - [A2NHM3_MOUSE]	39.27	40	1	7	40	0.992962	0.907391	1.26402	0.974101	0.960606	219	24.1498	7.32764	1.06624	0.571502
Q3TFE8	Putative uncharacterized protein OS=Mus musculus GN=Kpnb1 PE=2 SV=1 - [Q3TFE8_MOUSE]	32.23	4	21	21	46	1.00742	0.988523	1.00497	1.00622	1.00327	875	97.051	4.77979	1.00482	0.0339082
P26231	Catenin alpha-1 OS=Mus musculus GN=Ctnna1 PE=1 SV=1 - [CTNA1_MOUSE]	37.2	3	22	27	41	1.1141	1.08048	0.989383	0.851667	0.868089	906	100.044	6.22705	0.903046	0.154109
P15864	Histone H1.2 OS=Mus musculus GN=Hist1h1c PE=1 SV=2 - [H12_MOUSE]	54.25	4	5	16	62	0.931572	1.03887	0.80559	1.20376	1.09522	212	21.2537	11.0044	1.03486	0.795965
Q642K0	MCG140959, isoform CRA_a OS=Mus musculus GN=Myl6 PE=2 SV=1 - [Q642K0_MOUSE]	86.09	9	10	11	42	1.10368	1.03514	0.937501	0.947334	0.914304	151	16.9501	4.55127	0.933046	0.0209324
P45952	Medium-chain specific acyl-CoA dehydrogenase, mitochondrial OS=Mus musculus GN=Acadm PE=1 SV=1 - [ACADM_MOUSE]	39.9	5	13	13	37	0.823822	0.810638	1.17109	1.3502	1.13057	421	46.4516	8.36768	1.21729	0.0840546
P28271	Cytoplasmic aconitate hydratase OS=Mus musculus GN=Aco1 PE=1 SV=3 - [ACOC_MOUSE]	39.37	3	28	28	52	0.949844	0.90305	1.12066	1.11454	1.03818	889	98.0635	7.50342	1.09113	0.0759787
E9PV24	Fibrinogen alpha chain OS=Mus musculus GN=Fga PE=1 SV=1 - [FIBA_MOUSE]	28.77	2	22	22	43	1.29118	1.11722	0.997913	0.688564	0.839906	789	87.3753	6.11279	0.842128	0.219194
Q6PAC1	Gelsolin, isoform CRA_c OS=Mus musculus GN=Gsn PE=2 SV=1 - [Q6PAC1_MOUSE]	36.66	8	23	23	57	1.0979	0.900734	1.12315	1.00176	0.917596	731	80.7124	5.75732	1.01417	0.832076
P54071	Isocitrate dehydrogenase [NADP], mitochondrial OS=Mus musculus GN=Idh2 PE=1 SV=3 - [IDHP_MOUSE]	42.92	5	19	20	37	0.856423	0.825665	1.17234	1.37195	1.10281	452	50.8739	8.68994	1.2157	0.116043
Q99L13	3-hydroxyisobutyrate dehydrogenase, mitochondrial OS=Mus musculus GN=Hibadh PE=1 SV=1 - [3HIDH_MOUSE]	34.63	2	10	10	21	0.898613	0.894182	1.08776	1.219	1.07095	335	35.4166	8.1333	1.1259	0.114533
Q9CWJ9	Bifunctional purine biosynthesis protein PURH OS=Mus musculus GN=Atic PE=1 SV=2 - [PUR9_MOUSE]	47.8	2	22	22	37	1.00976	1.00089	0.983008	0.96616	0.996828	592	64.1771	6.75635	0.981999	0.182381
P10605	Cathepsin B OS=Mus musculus GN=Ctsb PE=1 SV=2 - [CATB_MOUSE]	37.17	3	1	9	34	0.839423	0.970866	1.10566	1.24453	0.964641	339	37.2557	5.90967	1.10494	0.32236
E9Q7Q3	Tropomyosin alpha-3 chain OS=Mus musculus GN=Tpm3 PE=1 SV=1 - [E9Q7Q3_MOUSE]	60.08	3	0	18	61						248	28.7167	4.71631	#DIV/0!	1
Q3TN26	Putative uncharacterized protein OS=Mus musculus GN=Slc27a1 PE=2 SV=1 - [Q3TN26_MOUSE]	32.11	4	14	15	32	1.15514	1.24431	0.9183	0.791434	0.882607	629	69.3654	7.73779	0.864114	0.0695547
P62983	Ubiquitin-40S ribosomal protein S27a OS=Mus musculus GN=Rps27a PE=1 SV=2 - [RS27A_MOUSE]	47.44	20	6	6	53	1.01022	0.923491	1.04455	1.07311	0.992622	156	17.9395	9.64209	1.03676	0.255168
P80317	T-complex protein 1 subunit zeta OS=Mus musculus GN=Cct6a PE=1 SV=3 - [TCPZ_MOUSE]	40.3	9	17	17	31	0.956492	1.13428	0.897327	0.969799	1.00438	531	57.9677	7.07861	0.95717	0.306241
P06745	Glucose-6-phosphate isomerase OS=Mus musculus GN=Gpi PE=1 SV=4 - [G6PI_MOUSE]	36.38	6	20	20	42	0.901813	1.07021	0.909452	1.11964	0.994358	558	62.7272	8.1333	1.00782	0.911897
P09528	Ferritin heavy chain OS=Mus musculus GN=Fth1 PE=1 SV=2 - [FRIH_MOUSE]	64.29	1	10	10	39	1.29706	0.890693	1.10552	0.816029	0.791065	182	21.0533	5.88428	0.904204	0.443864
Q58E70	Tpm3 protein OS=Mus musculus GN=Tpm3 PE=2 SV=1 - [Q58E70_MOUSE]	63.31	4	0	21	73						248	29.0027	4.77979	#DIV/0!	1
Q9D1G1	Ras-related protein Rab-1B OS=Mus musculus GN=Rab1b PE=1 SV=1 - [RAB1B_MOUSE]	79.6	22	6	13	47	0.960005	0.927673	1.11251	1.06512	1.01636	201	22.1732	5.73193	1.06466	0.147201
P21614	Vitamin D-binding protein OS=Mus musculus GN=Gc PE=1 SV=2 - [VTDB_MOUSE]	47.9	2	18	18	33	1.02519	0.86669	1.16928	1.11738	0.922374	476	53.565	5.50342	1.06968	0.453769
Q3TJ43	Putative uncharacterized protein OS=Mus musculus GN=Vps35 PE=2 SV=1 - [Q3TJ43_MOUSE]	36.56	5	26	26	43	0.984487	0.974235	1.03507	1.05104	1.04364	796	91.6318	5.40186	1.04325	0.0112282
Q7TS98	Anti-colorectal carcinoma light chain OS=Mus musculus PE=1 SV=1 - [Q7TS98_MOUSE]	29.24	20	1	6	38	0.968255	1.21188	1.34647	0.595008	0.899159	236	26.4378	7.15186	0.946878	0.829616
Q3UDA8	Putative uncharacterized protein OS=Mus musculus GN=Cpt2 PE=2 SV=1 - [Q3UDA8_MOUSE]	40.12	6	1	23	46	0.812838	0.860863	1.03577	1.31262	1.22621	658	73.8766	8.36768	1.19153	0.143813
P97807	Fumarate hydratase, mitochondrial OS=Mus musculus GN=Fh PE=1 SV=3 - [FUMH_MOUSE]	49.9	2	19	19	52	0.842651	0.857853	1.0599	1.32408	1.13293	507	54.3221	9.0415	1.1723	0.159982
Q61753	D-3-phosphoglycerate dehydrogenase OS=Mus musculus GN=Phgdh PE=1 SV=3 - [SERA_MOUSE]	38.65	3	17	17	36	0.929464	0.901232	1.25642	1.04833	1.05203	533	56.5491	6.53662	1.11893	0.226145
Q00612	Glucose-6-phosphate 1-dehydrogenase X OS=Mus musculus GN=G6pdx PE=1 SV=3 - [G6PD1_MOUSE]	48.74	6	21	21	46	1.09274	1.24344	0.850859	0.872553	0.86887	515	59.2248	6.49365	0.864094	0.00247795
Q99PT1	Rho GDP-dissociation inhibitor 1 OS=Mus musculus GN=Arhgdia PE=1 SV=3 - [GDIR1_MOUSE]	64.71	1	11	11	42	0.991504	0.91687	1.04519	1.0692	1.02778	204	23.3928	5.19873	1.04739	0.0577205
Q5RKP4	Dolichyl-diphosphooligosaccharide--protein glycosyltransferase subunit 1 (Fragment) OS=Mus musculus GN=Rpn1 PE=2 SV=1 - [Q5RKP4_MOUSE]	35.26	6	21	21	44	0.982324	1.07652	0.968005	0.979911	0.978986	607	68.3547	6.45557	0.975634	0.0240607
P06728	Apolipoprotein A-IV OS=Mus musculus GN=Apoa4 PE=1 SV=3 - [APOA4_MOUSE]	55.95	4	20	20	46	1.3082	0.7675	1.3821	0.807496	0.770604	395	45.001	5.46533	0.986735	0.952423
Q8C7C3	Putative uncharacterized protein OS=Mus musculus GN=Tpm3 PE=2 SV=1 - [Q8C7C3_MOUSE]	62.9	2	0	19	63						248	28.8787	4.75439	#DIV/0!	1
Q9QZQ8	Core histone macro-H2A.1 OS=Mus musculus GN=H2afy PE=1 SV=3 - [H2AY_MOUSE]	47.58	2	10	16	33	1.07732	1.00624	0.885259	1.00421	0.932809	372	39.7105	9.80322	0.940758	0.228199
A0A0M3KL49	Fab4201 heavy chain OS=Mus musculus PE=1 SV=1 - [A0A0M3KL49_MOUSE]	29.82	18	1	6	38	0.839052	1.06592	1.40618	0.782528	1.04096	218	24.0705	6.18896	1.07655	0.712684
Q60710	Deoxynucleoside triphosphate triphosphohydrolase SAMHD1 OS=Mus musculus GN=Samhd1 PE=1 SV=2 - [SAMH1_MOUSE]	50.56	12	26	26	54	0.930679	1.09314	0.844126	0.959406	1.17916	627	72.6042	7.95752	0.994231	0.95687
Q9WTP6	Adenylate kinase 2, mitochondrial OS=Mus musculus GN=Ak2 PE=1 SV=5 - [KAD2_MOUSE]	64.44	2	15	15	48	0.848972	0.964504	1.03901	1.17905	1.1139	239	26.4517	7.38623	1.11065	0.111658
Q9DCW4	Electron transfer flavoprotein subunit beta OS=Mus musculus GN=Etfb PE=1 SV=3 - [ETFB_MOUSE]	69.8	7	15	15	48	0.90613	0.853278	1.08746	1.2984	1.06991	255	27.606	8.104	1.15192	0.174525
Q3TC17	Putative uncharacterized protein OS=Mus musculus GN=Ctsb PE=2 SV=1 - [Q3TC17_MOUSE]	37.17	1	1	9	33	0.818287	1.04102	1.09377	1.09636	1.05844	339	37.2417	5.90967	1.08286	0.0215878
O88322	Nidogen-2 OS=Mus musculus GN=Nid2 PE=1 SV=2 - [NID2_MOUSE]	25.45	7	25	27	56	0.99569	0.858655	1.24339	1.02209	0.980323	1403	153.816	5.37646	1.08193	0.422207
B2M1R6	Heterogeneous nuclear ribonucleoprotein K OS=Mus musculus GN=Hnrnpk PE=1 SV=1 - [B2M1R6_MOUSE]	50.68	17	16	16	45	1.00175	1.0785	0.864069	1.01845	1.00408	440	48.5322	5.5415	0.9622	0.520432
Q99K94	Signal transducer and activator of transcription OS=Mus musculus GN=Stat1 PE=1 SV=1 - [Q99K94_MOUSE]	35.96	12	24	24	48	0.775913	1.12251	0.816942	0.935242	1.39317	712	83.0544	6.02393	1.04845	0.809027
P16332	Methylmalonyl-CoA mutase, mitochondrial OS=Mus musculus GN=Mut PE=1 SV=2 - [MUTA_MOUSE]	29.68	5	19	19	35	0.909249	0.973787	1.0797	1.09521	1.06825	748	82.7916	6.88818	1.08105	0.00916972
Q8CBM2	Aspartyl/asparaginyl beta-hydroxylase OS=Mus musculus GN=Asph PE=1 SV=1 - [Q8CBM2_MOUSE]	31	30	18	18	36	0.967915	0.86434	1.22921	1.04827	1.04099	658	75.0813	4.90674	1.10615	0.227094
Q3ULD5	Methylcrotonoyl-CoA carboxylase beta chain, mitochondrial OS=Mus musculus GN=Mccc2 PE=1 SV=1 - [MCCB_MOUSE]	39.08	4	19	19	36	0.876194	0.864763	1.15779	1.14435	1.09439	563	61.3402	8.00146	1.13218	0.020977
Q3TE70	Tyrosine-protein phosphatase non-receptor type OS=Mus musculus GN=Ptpn6 PE=2 SV=1 - [Q3TE70_MOUSE]	42.69	10	24	24	41	0.971198	0.951673	0.822489	1.1222	1.1278	595	67.5301	7.81104	1.02416	0.834321
Q07417	Short-chain specific acyl-CoA dehydrogenase, mitochondrial OS=Mus musculus GN=Acads PE=1 SV=2 - [ACADS_MOUSE]	45.63	1	14	14	31	0.876964	0.806477	1.13496	1.28824	1.11828	412	44.8611	8.47021	1.18049	0.0793126
P26040	Ezrin OS=Mus musculus GN=Ezr PE=1 SV=3 - [EZRI_MOUSE]	47.1	6	19	30	54	1.16782	1.13812	0.705566	0.95972	0.898945	586	69.3636	6.1001	0.854744	0.198707
Q8BMF4	Dihydrolipoyllysine-residue acetyltransferase component of pyruvate dehydrogenase complex, mitochondrial OS=Mus musculus GN=Dlat PE=1 SV=2 - [ODP2_MOUSE]	27.73	2	13	13	36	0.776804	0.96642	0.91165	1.3889	1.08688	642	67.8987	8.57275	1.12914	0.451231
Q99LX0	Protein deglycase DJ-1 OS=Mus musculus GN=Park7 PE=1 SV=1 - [PARK7_MOUSE]	66.14	6	10	10	32	1.05449	0.945538	1.07482	1.02359	0.989514	189	20.0084	6.771	1.02931	0.352671
D3YTY9	Kininogen-1 OS=Mus musculus GN=Kng1 PE=1 SV=1 - [D3YTY9_MOUSE]	35.83	4	13	14	40	0.996881	1.06095	1.01872	0.868157	1.0238	480	53.1709	5.10986	0.970226	0.620789
Q8R2Y2	Cell surface glycoprotein MUC18 OS=Mus musculus GN=Mcam PE=1 SV=1 - [MUC18_MOUSE]	35.03	2	17	17	33	0.982842	0.697446	1.4885	1.1048	1.01536	648	71.5005	5.8335	1.20289	0.29709
P97429	Annexin A4 OS=Mus musculus GN=Anxa4 PE=1 SV=4 - [ANXA4_MOUSE]	47.65	9	12	13	35	1.03454	1.05847	0.999877	0.912559	0.964107	319	35.8931	5.56689	0.958847	0.245768
O88342	WD repeat-containing protein 1 OS=Mus musculus GN=Wdr1 PE=1 SV=3 - [WDR1_MOUSE]	41.91	8	22	22	45	1.01633	0.942253	0.962601	1.06371	1.02701	606	66.365	6.59521	1.01777	0.603861
Q8BFR5	Elongation factor Tu, mitochondrial OS=Mus musculus GN=Tufm PE=1 SV=1 - [EFTU_MOUSE]	47.79	5	18	19	46	0.887167	0.971628	0.968933	1.16974	1.06143	452	49.477	7.56201	1.0667	0.36989
Q9CPX4	Ferritin OS=Mus musculus GN=Ftl1-ps1 PE=1 SV=1 - [Q9CPX4_MOUSE]	76.5	12	11	11	35	1.3636	0.925148	1.17329	0.739658	0.742071	183	20.7595	5.99854	0.885006	0.508285
Q9CQV8	14-3-3 protein beta/alpha OS=Mus musculus GN=Ywhab PE=1 SV=3 - [1433B_MOUSE]	63.01	2	6	14	44	1.05882	0.832606	1.19413	0.996099	0.97676	246	28.0689	4.83057	1.05566	0.506562
Q6P5E4	UDP-glucose:glycoprotein glucosyltransferase 1 OS=Mus musculus GN=Uggt1 PE=1 SV=4 - [UGGG1_MOUSE]	25.27	8	31	31	42	1.01411	0.967369	1.01873	1.01072	0.995812	1551	176.323	5.61768	1.00842	0.327336
Q8BHN3	Neutral alpha-glucosidase AB OS=Mus musculus GN=Ganab PE=1 SV=1 - [GANAB_MOUSE]	26.17	3	25	25	49	1.00441	1.01117	1.00249	0.993807	1.01473	944	106.844	6.06201	1.00368	0.60987
Q9D7N9	Adipocyte plasma membrane-associated protein OS=Mus musculus GN=Apmap PE=1 SV=1 - [APMAP_MOUSE]	41.45	1	14	14	35	0.911128	0.84601	1.24232	1.12149	1.04238	415	46.4047	6.31592	1.1354	0.146008
Q91VA7	Isocitrate dehydrogenase [NAD] subunit, mitochondrial OS=Mus musculus GN=Idh3b PE=1 SV=1 - [Q91VA7_MOUSE]	53.13	2	15	16	40	0.818149	0.817573	1.10898	1.3586	1.10859	384	42.1677	8.60205	1.19206	0.147338
P18242	Cathepsin D OS=Mus musculus GN=Ctsd PE=1 SV=1 - [CATD_MOUSE]	41.95	20	14	14	38	1.13547	1.17707	0.856148	0.919772	0.838239	410	44.925	7.15186	0.871386	0.0354219
Q9D1A2	Cytosolic non-specific dipeptidase OS=Mus musculus GN=Cndp2 PE=1 SV=1 - [CNDP2_MOUSE]	50.53	3	18	18	33	0.96673	0.977099	1.01456	1.04895	1.10116	475	52.7336	5.65576	1.05489	0.158874
P97449	Aminopeptidase N OS=Mus musculus GN=Anpep PE=1 SV=4 - [AMPN_MOUSE]	28.99	4	22	22	39	1.17149	1.21203	0.868887	0.843803	0.816357	966	109.582	5.89697	0.843016	0.00937336
D1FNM8	Calcium-transporting ATPase OS=Mus musculus GN=Atp2b4 PE=2 SV=2 - [D1FNM8_MOUSE]	19.47	17	9	16	28	1.00319	0.793349	1.29106	1.07242	0.98973	1166	128.466	6.53662	1.11774	0.320519
P24527	Leukotriene A-4 hydrolase OS=Mus musculus GN=Lta4h PE=1 SV=4 - [LKHA4_MOUSE]	39.77	1	19	19	36	1.06953	0.959574	0.981544	1.00829	0.953835	611	69.0071	6.41748	0.981224	0.353885
Q9D8N0	Elongation factor 1-gamma OS=Mus musculus GN=Eef1g PE=1 SV=3 - [EF1G_MOUSE]	45.54	2	20	20	45	0.963825	1.16032	0.893059	0.966084	1.02764	437	50.0292	6.7417	0.962261	0.436176
Q61768	Kinesin-1 heavy chain OS=Mus musculus GN=Kif5b PE=1 SV=3 - [KINH_MOUSE]	35.51	10	21	27	44	1.03204	1.06052	0.96719	0.944896	0.958524	963	109.484	6.44287	0.95687	0.0216317
Q921H8	3-ketoacyl-CoA thiolase A, peroxisomal OS=Mus musculus GN=Acaa1a PE=1 SV=1 - [THIKA_MOUSE]	59.67	11	14	14	29	0.991487	1.02045	1.10496	0.937709	0.961327	424	43.9257	8.44092	1.00133	0.981961
P31001	Desmin OS=Mus musculus GN=Des PE=1 SV=3 - [DESM_MOUSE]	46.06	5	17	23	57	1.04411	0.988984	0.997242	0.974085	0.975932	469	53.465	5.2749	0.98242	0.138297
O78207	H-2D cell surface glycoprotein (Fragment) OS=Mus musculus GN=H2-D1 PE=2 SV=1 - [O78207_MOUSE]	48.07	83	3	15	44	0.835559	1.0361	0.94562	1.02278	1.22538	337	38.3209	6.3667	1.06459	0.518315
Q7M739	Nuclear pore complex-associated intranuclear coiled-coil protein TPR OS=Mus musculus GN=Tpr PE=1 SV=1 - [Q7M739_MOUSE]	17.1	18	36	37	60	1.03908	1.03856	0.964062	0.991358	0.975487	2357	266.764	5.0083	0.976969	0.0967554
P70296	Phosphatidylethanolamine-binding protein 1 OS=Mus musculus GN=Pebp1 PE=1 SV=3 - [PEBP1_MOUSE]	65.24	4	6	6	21	1.03685	0.98552	0.954723	1.01954	0.962806	187	20.8173	5.40186	0.979024	0.418858
Q9WVS5	Chaperonin containing TCP-1 theta subunit OS=Mus musculus GN=Cctq PE=3 SV=1 - [Q9WVS5_MOUSE]	47.35	12	22	22	39	1.00283	1.12258	0.900686	0.949093	0.987974	547	59.5306	5.61768	0.945918	0.164971
Q3UEI6	Putative uncharacterized protein OS=Mus musculus GN=Serbp1 PE=2 SV=1 - [Q3UEI6_MOUSE]	46.37	11	15	15	32	0.954149	1.28455	0.785641	0.91833	1.00717	386	42.2102	8.44092	0.903713	0.272266
Q99KK7	Dipeptidyl peptidase 3 OS=Mus musculus GN=Dpp3 PE=1 SV=2 - [DPP3_MOUSE]	43.5	9	24	24	39	0.992794	0.983109	0.996657	1.04147	1.01706	738	82.8461	5.37646	1.0184	0.286196
Q9Z0E6	Guanylate-binding protein 1 OS=Mus musculus GN=Gbp2 PE=1 SV=1 - [GBP2_MOUSE]	23.6	4	12	14	31	0.776104	1.19458	0.863814	0.901376	1.31664	589	66.6972	5.70654	1.02728	0.868077
Q9JJZ2	Tubulin alpha-8 chain OS=Mus musculus GN=Tuba8 PE=1 SV=1 - [TBA8_MOUSE]	37.64	1	2	12	40	0.888959	1.28117	0.729255	1.10439	0.906523	449	50.0195	5.09717	0.91339	0.507517
Q58EV2	Apoa1 protein OS=Mus musculus GN=Apoa1 PE=2 SV=1 - [Q58EV2_MOUSE]	70.71	1	1	16	66	1.21229	0.762242	1.34504	0.907147	0.833084	198	23.0079	7.62061	1.02842	0.875576
Q9Z1Z0	General vesicular transport factor p115 OS=Mus musculus GN=Uso1 PE=1 SV=2 - [USO1_MOUSE]	34.2	2	26	26	42	0.980189	1.02019	1.01627	0.983695	1.01504	959	106.917	4.93213	1.005	0.680994
Q9CZU6	Citrate synthase, mitochondrial OS=Mus musculus GN=Cs PE=1 SV=1 - [CISY_MOUSE]	35.56	2	8	14	47	0.784269	0.924831	0.998339	1.456	1.0704	464	51.7034	8.57275	1.17491	0.344241
Q61147	Ceruloplasmin OS=Mus musculus GN=Cp PE=1 SV=2 - [CERU_MOUSE]	39.96	7	1	34	70	1.38392	1.4138	0.844194	0.570692	0.772625	1061	121.074	5.84619	0.72917	0.0804248
Q8CE80	Calpastatin OS=Mus musculus GN=Cast PE=1 SV=1 - [Q8CE80_MOUSE]	45.36	8	23	23	41	0.988856	0.893763	1.16772	1.02552	1.04436	754	81.3918	5.36377	1.0792	0.217495
Q99020	Heterogeneous nuclear ribonucleoprotein A/B OS=Mus musculus GN=Hnrnpab PE=1 SV=1 - [ROAA_MOUSE]	39.3	6	10	11	29	1.00049	1.16044	0.823636	0.982213	0.995844	285	30.8123	7.91357	0.933898	0.354016
P80315	T-complex protein 1 subunit delta OS=Mus musculus GN=Cct4 PE=1 SV=3 - [TCPD_MOUSE]	34.88	7	16	17	33	0.985341	1.10063	0.90736	0.986233	0.995131	539	58.0297	8.01611	0.962908	0.313413
Q5SVG5	AP-1 complex subunit beta-1 OS=Mus musculus GN=Ap1b1 PE=1 SV=1 - [Q5SVG5_MOUSE]	35.48	13	15	29	41	1.00891	0.996523	1.00768	1.01393	1.02209	916	101.128	5.22412	1.01456	0.0686651
Q3UM23	Putative uncharacterized protein OS=Mus musculus GN=Rnh1 PE=2 SV=1 - [Q3UM23_MOUSE]	46.71	5	16	16	39	1.00717	1.09183	0.949571	0.986718	0.972911	456	49.8111	4.77979	0.969733	0.108605
Q5SQB0	Nucleophosmin OS=Mus musculus GN=Npm1 PE=1 SV=1 - [Q5SQB0_MOUSE]	46.97	9	3	8	31	1.08982	1.29886	0.677244	0.897445	0.977284	264	29.5062	4.58936	0.850658	0.237119
Q62264	Thyroid hormone-inducible hepatic protein OS=Mus musculus GN=Thrsp PE=1 SV=1 - [THRSP_MOUSE]	67.33	2	8	8	22	0.719027	1.34163	0.741623	0.957461	1.06416	150	17.0824	4.98291	0.921082	0.49185
G3X9L6	MCG55033 OS=Mus musculus GN=Gm10250 PE=4 SV=1 - [G3X9L6_MOUSE]	80.63	3	11	11	28	0.926671	1.04177	1.0306	1.05573	0.998854	160	18.6095	5.43994	1.02839	0.224375
Q9WVA4	Transgelin-2 OS=Mus musculus GN=Tagln2 PE=1 SV=4 - [TAGL2_MOUSE]	76.88	2	11	12	35	1.08006	0.975624	0.961995	0.958636	0.965627	199	22.3812	8.23584	0.962086	0.00288513
Q04447	Creatine kinase B-type OS=Mus musculus GN=Ckb PE=1 SV=1 - [KCRB_MOUSE]	46.19	2	12	13	32	0.976559	0.852052	1.14925	1.059	1.05584	381	42.6863	5.66846	1.08803	0.102134
P32020	Non-specific lipid-transfer protein OS=Mus musculus GN=Scp2 PE=1 SV=3 - [NLTP_MOUSE]	29.43	2	17	17	37	0.981186	0.852018	1.25169	0.97746	1.05554	547	59.0878	7.44482	1.0949	0.365108
Q62418	Drebrin-like protein OS=Mus musculus GN=Dbnl PE=1 SV=2 - [DBNL_MOUSE]	27.29	1	8	8	24	0.977505	0.970792	0.925161	1.07549	1.07888	436	48.6696	4.91943	1.02651	0.655127
Q6PJ18	Tpm2 protein OS=Mus musculus GN=Tpm2 PE=2 SV=1 - [Q6PJ18_MOUSE]	53.52	3	0	21	61						284	32.9376	4.66553	#DIV/0!	1
G3UW82	MCG140437, isoform CRA_d OS=Mus musculus GN=Myh2 PE=1 SV=1 - [G3UW82_MOUSE]	18.28	17	2	30	38	1.2351	0.861737	1.60041	0.6567	0.663544	1942	223.081	5.77002	0.973553	0.940647
Q3U4W8	Ubiquitin carboxyl-terminal hydrolase 5 OS=Mus musculus GN=Usp5 PE=1 SV=1 - [Q3U4W8_MOUSE]	25.63	4	16	16	34	1.03543	0.97364	1.06212	0.967842	0.969549	835	93.2954	5.05908	0.999835	1
Q3U8D2	Putative uncharacterized protein OS=Mus musculus GN=St13 PE=2 SV=1 - [Q3U8D2_MOUSE]	30.73	9	13	13	38	1.01273	0.986344	1.05838	0.99111	1.02667	371	41.5304	5.21143	1.02539	0.320833
P51660	Peroxisomal multifunctional enzyme type 2 OS=Mus musculus GN=Hsd17b4 PE=1 SV=3 - [DHB4_MOUSE]	36.6	3	21	21	42	0.998183	0.962203	1.12291	0.95123	1.00407	735	79.432	8.57275	1.02607	0.660027
Q8BTF0	Coatomer subunit alpha OS=Mus musculus GN=Copa PE=2 SV=1 - [Q8BTF0_MOUSE]	22.06	11	26	26	44	0.983409	1.04253	0.985107	0.974951	1.02353	1224	138.434	7.66455	0.994529	0.755377
O08529	Calpain-2 catalytic subunit OS=Mus musculus GN=Capn2 PE=1 SV=4 - [CAN2_MOUSE]	40.71	6	22	22	37	0.978588	0.882116	1.1244	1.07784	1.02677	700	79.8218	4.95752	1.07634	0.112423
Q6ZQ38	Cullin-associated NEDD8-dissociated protein 1 OS=Mus musculus GN=Cand1 PE=1 SV=2 - [CAND1_MOUSE]	21.71	3	27	27	40	1.00341	0.970088	1.01638	1.01533	0.990473	1230	136.245	5.78271	1.00739	0.496996
Q3TVK4	Putative uncharacterized protein OS=Mus musculus GN=Capzb PE=2 SV=1 - [Q3TVK4_MOUSE]	56.25	13	14	14	40	1.00558	0.972571	0.969056	1.03929	1.03163	272	30.6004	5.80811	1.01333	0.609975
P23492	Purine nucleoside phosphorylase OS=Mus musculus GN=Pnp PE=1 SV=2 - [PNPH_MOUSE]	55.36	2	7	11	26	1.02657	0.986342	0.998747	0.949712	1.05263	289	32.2561	6.16357	1.00036	0.984154
Q9DBJ1	Phosphoglycerate mutase 1 OS=Mus musculus GN=Pgam1 PE=1 SV=3 - [PGAM1_MOUSE]	59.06	2	8	11	36	0.929709	0.991373	1.02874	1.09084	1.0294	254	28.8139	7.18115	1.04966	0.138152
Q3V1M8	Putative uncharacterized protein OS=Mus musculus GN=Hdlbp PE=2 SV=1 - [Q3V1M8_MOUSE]	29.89	9	31	32	48	0.922586	1.10449	0.96768	0.961381	1.036	1268	141.654	6.87354	0.988355	0.673949
P62908	40S ribosomal protein S3 OS=Mus musculus GN=Rps3 PE=1 SV=1 - [RS3_MOUSE]	74.49	8	17	17	41	0.958237	1.14243	0.868343	0.946378	1.02067	243	26.6574	9.65674	0.945131	0.33917
Q9Z2I0	LETM1 and EF-hand domain-containing protein 1, mitochondrial OS=Mus musculus GN=Letm1 PE=1 SV=1 - [LETM1_MOUSE]	30.76	1	21	21	39	0.920442	0.940235	1.00677	1.17275	1.0452	738	82.9369	6.52197	1.07491	0.27385
F8WID5	Tropomyosin alpha-1 chain OS=Mus musculus GN=Tpm1 PE=1 SV=1 - [F8WID5_MOUSE]	59.51	2	0	24	72						326	37.3901	4.71631	#DIV/0!	1
P08752	Guanine nucleotide-binding protein G(i) subunit alpha-2 OS=Mus musculus GN=Gnai2 PE=1 SV=5 - [GNAI2_MOUSE]	59.44	12	9	17	40	0.977187	0.93133	1.04331	1.04896	1.04425	355	40.463	5.45264	1.0455	0.00167185
Q3UWS9	Putative uncharacterized protein (Fragment) OS=Mus musculus GN=Prdx5 PE=2 SV=1 - [Q3UWS9_MOUSE]	62.81	7	5	10	29	0.930887	0.870212	1.06516	1.15725	1.05819	199	20.6999	8.77783	1.09353	0.0996458
Q3TL33	Putative uncharacterized protein OS=Mus musculus GN=Calu PE=2 SV=1 - [Q3TL33_MOUSE]	51.75	8	2	15	40	1.03889	0.958284	1.10252	0.990282	0.951588	315	37.0953	4.57666	1.0148	0.772247
P08226	Apolipoprotein E OS=Mus musculus GN=Apoe PE=1 SV=2 - [APOE_MOUSE]	49.2	10	16	16	42	1.13536	0.868053	1.19446	0.985497	0.898729	311	35.8444	5.68115	1.02623	0.794585
O08547	Vesicle-trafficking protein SEC22b OS=Mus musculus GN=Sec22b PE=1 SV=3 - [SC22B_MOUSE]	46.98	5	8	8	26	1.00712	0.989482	1.02568	0.99279	0.977379	215	24.7248	8.51416	0.998615	0.934784
P16125	L-lactate dehydrogenase B chain OS=Mus musculus GN=Ldhb PE=1 SV=2 - [LDHB_MOUSE]	38.02	4	10	12	29	0.892937	0.875567	1.10236	1.24407	1.03672	334	36.549	6.04932	1.12772	0.171932
L7N451	Interferon-induced very large GTPase 1 OS=Mus musculus GN=Gvin1 PE=1 SV=1 - [L7N451_MOUSE]	15.29	17	34	35	44	0.829558	0.991796	1.01655	0.935797	1.36274	2427	280.605	6.56592	1.10503	0.505563
P58281	Dynamin-like 120 kDa protein, mitochondrial OS=Mus musculus GN=Opa1 PE=1 SV=1 - [OPA1_MOUSE]	25.73	6	24	24	46	0.899666	0.909782	1.07261	1.20885	1.05308	960	111.27	7.54736	1.11151	0.150351
O35639	Annexin A3 OS=Mus musculus GN=Anxa3 PE=1 SV=4 - [ANXA3_MOUSE]	52.94	8	18	19	45	1.10814	0.977063	1.01072	0.932088	0.934461	323	36.3616	5.75732	0.959088	0.255611
Q9D6R2	Isocitrate dehydrogenase [NAD] subunit alpha, mitochondrial OS=Mus musculus GN=Idh3a PE=1 SV=1 - [IDH3A_MOUSE]	47.27	1	16	16	48	0.753196	0.843882	1.06857	1.56694	1.14548	366	39.6131	6.72705	1.26033	0.234838
B7ZNL3	Tpm1 protein OS=Mus musculus GN=Tpm1 PE=1 SV=1 - [B7ZNL3_MOUSE]	59.86	2	0	21	65						284	32.6176	4.7417	#DIV/0!	1
Q61171	Peroxiredoxin-2 OS=Mus musculus GN=Prdx2 PE=1 SV=3 - [PRDX2_MOUSE]	39.39	3	8	8	31	1.05407	0.844179	1.16693	1.03068	0.983347	198	21.7651	5.41455	1.06032	0.387818
A2BIN1	Major urinary protein 8 OS=Mus musculus GN=Mup10 PE=2 SV=1 - [A2BIN1_MOUSE]	60.56	30	1	10	42	1.03732	1.01623	1.17238	0.919032	0.8665	180	20.6682	5.021	0.985971	0.89549
Q6P4T2	U5 small nuclear ribonucleoprotein 200 kDa helicase OS=Mus musculus GN=Snrnp200 PE=1 SV=1 - [U520_MOUSE]	17.09	3	31	31	55	1.01374	1.05469	0.936281	1.00414	0.992562	2136	244.392	6.06201	0.977661	0.400325
P56395	Cytochrome b5 OS=Mus musculus GN=Cyb5a PE=1 SV=2 - [CYB5_MOUSE]	52.24	3	6	6	26	0.917454	0.897385	1.18004	1.06483	1.05521	134	15.2315	5.07178	1.10002	0.130161
Q8CI37	Phosphoenolpyruvate carboxykinase 1, cytosolic OS=Mus musculus GN=Pck1 PE=2 SV=1 - [Q8CI37_MOUSE]	38.75	3	21	21	40	0.975664	0.606437	1.74499	1.1926	0.947739	622	69.3401	6.59521	1.29511	0.336833
Q922Z3	Trap1 protein (Fragment) OS=Mus musculus GN=Trap1 PE=2 SV=1 - [Q922Z3_MOUSE]	35.46	6	21	22	43	0.880962	1.00977	1.0116	1.05839	1.06848	705	80.0275	6.68311	1.04616	0.116473
P80318	T-complex protein 1 subunit gamma OS=Mus musculus GN=Cct3 PE=1 SV=1 - [TCPG_MOUSE]	52.48	9	28	29	50	0.950768	1.12132	0.926858	0.957692	1.03342	545	60.5914	6.69775	0.972657	0.476612
P17156	Heat shock-related 70 kDa protein 2 OS=Mus musculus GN=Hspa2 PE=1 SV=2 - [HSP72_MOUSE]	27.49	4	5	16	42	1.12777	0.96791	1.0429	0.941456	0.917985	633	69.5987	5.66846	0.967446	0.484653
Q3TW71	Putative uncharacterized protein OS=Mus musculus GN=Psmd2 PE=2 SV=1 - [Q3TW71_MOUSE]	25.44	11	22	22	44	0.983542	1.09028	0.92937	0.951711	1.01155	908	100.112	5.17334	0.964209	0.286143
Q8CGP5	Histone H2A type 1-F OS=Mus musculus GN=Hist1h2af PE=1 SV=3 - [H2A1F_MOUSE]	44.62	3	1	6	66	0.806137	1.05183	0.557409	1.40464	1.19191	130	14.153	11.0483	1.05132	0.858912
Q9CQ62	2,4-dienoyl-CoA reductase, mitochondrial OS=Mus musculus GN=Decr1 PE=1 SV=1 - [DECR_MOUSE]	37.91	1	10	10	37	0.773095	0.854176	1.05992	1.52175	1.16268	335	36.1907	8.95361	1.24812	0.218151
Q3UPL0	Protein transport protein Sec31A OS=Mus musculus GN=Sec31a PE=1 SV=2 - [SC31A_MOUSE]	21.95	7	25	25	37	0.981107	1.00302	1.01827	1.01601	1.00961	1230	133.486	6.75635	1.01463	0.0258238
P32261	Antithrombin-III OS=Mus musculus GN=Serpinc1 PE=1 SV=1 - [ANT3_MOUSE]	35.91	5	16	16	32	1.14042	0.987546	1.05838	0.889406	0.894476	465	51.9706	6.45557	0.947421	0.440512
E9QA15	Protein Cald1 OS=Mus musculus GN=Cald1 PE=1 SV=1 - [E9QA15_MOUSE]	31.64	8	14	26	42	1.11819	1.00891	1.04599	0.931902	0.887389	768	89.2203	5.50342	0.955095	0.441972
Q6IRU2	Tropomyosin alpha-4 chain OS=Mus musculus GN=Tpm4 PE=1 SV=3 - [TPM4_MOUSE]	64.92	1	14	20	55	1.13712	1.00405	0.999713	0.929255	0.894659	248	28.4504	4.67822	0.941209	0.198325
Q3UL78	Putative uncharacterized protein OS=Mus musculus GN=Cdc42 PE=2 SV=1 - [Q3UL78_MOUSE]	61.9	1	7	7	30	1.00929	0.963645	1.02085	1.13565	0.994859	147	16.4926	6.55127	1.05045	0.362704
Q8CGP7	Histone H2A type 1-K OS=Mus musculus GN=Hist1h2ak PE=1 SV=3 - [H2A1K_MOUSE]	43.08	2	2	7	62	0.993412	1.02351	0.688691	1.18737	1.14014	130	14.141	11.0483	1.0054	0.97625
Q3UJ44	Putative uncharacterized protein OS=Mus musculus GN=Capg PE=2 SV=1 - [Q3UJ44_MOUSE]	30.09	9	8	8	21	1.19304	1.03189	0.907921	0.909761	0.863418	349	38.6456	6.72705	0.8937	0.0201947
Q3THB3	Putative uncharacterized protein OS=Mus musculus GN=Hnrnpm PE=1 SV=1 - [Q3THB3_MOUSE]	36.96	10	21	21	41	1.02782	1.02146	0.901376	1.04709	0.986848	690	73.6924	8.74854	0.978439	0.659947
Q3UMT7	Putative uncharacterized protein OS=Mus musculus GN=Hnrnpl PE=2 SV=1 - [Q3UMT7_MOUSE]	32.26	8	13	13	30	1.0428	1.05769	0.886591	1.00264	0.986312	592	64.0351	7.53271	0.958514	0.371473
Q64523	Histone H2A type 2-C OS=Mus musculus GN=Hist2h2ac PE=1 SV=3 - [H2A2C_MOUSE]	42.64	3	1	6	61	1.16983	1.01337	0.793499	0.996857	0.955912	129	13.9798	10.9019	0.915423	0.307112
A0AUV1	Histone H2A (Fragment) OS=Mus musculus GN=Hist1h2ah PE=2 SV=1 - [A0AUV1_MOUSE]	44.09	5	2	7	64	0.983841	1.03167	0.741533	1.12284	1.07555	127	13.8108	11.0337	0.979974	0.884823
A0A0N4SV66	Histone H2A OS=Mus musculus GN=H2afj PE=1 SV=1 - [A0A0N4SV66_MOUSE]	43.65	7	1	6	60	1.62266	1.03148	0.948467	0.691415	0.65084	126	13.6517	11.019	0.763574	0.126023
Q61599	Rho GDP-dissociation inhibitor 2 OS=Mus musculus GN=Arhgdib PE=1 SV=3 - [GDIR2_MOUSE]	76	2	9	12	41	1.0092	0.874723	0.815691	1.17774	1.07604	200	22.8365	5.10986	1.02316	0.848664
A0A1C7CYV0	Plastin-3 (Fragment) OS=Mus musculus GN=Pls3 PE=1 SV=1 - [A0A1C7CYV0_MOUSE]	36.72	8	14	20	45	1.03451	0.902088	1.15326	1.00351	0.996037	629	70.5981	5.61768	1.05093	0.423044
D3YUM1	NADH dehydrogenase [ubiquinone] flavoprotein 1, mitochondrial OS=Mus musculus GN=Ndufv1 PE=1 SV=1 - [D3YUM1_MOUSE]	45.05	6	16	16	36	0.857571	0.995436	0.949231	1.24303	1.03554	455	49.8812	8.07471	1.07593	0.475325
A0A0R4J0U5	ATP-binding cassette sub-family D member 2 OS=Mus musculus GN=Abcd2 PE=1 SV=1 - [A0A0R4J0U5_MOUSE]	31.85	5	20	21	42	1.00992	0.886809	1.21035	0.953623	1.05234	741	83.4037	9.08545	1.0721	0.436168
P35564	Calnexin OS=Mus musculus GN=Canx PE=1 SV=1 - [CALX_MOUSE]	36.72	2	21	21	51	0.976173	1.02934	0.977193	0.987728	1.01791	591	67.2357	4.64014	0.994276	0.689157
Q3TWJ4	Putative uncharacterized protein OS=Mus musculus GN=Actr3 PE=2 SV=1 - [Q3TWJ4_MOUSE]	52.87	13	17	17	31	1.01052	1.0157	0.898426	1.03616	1.03473	418	47.293	5.88428	0.98977	0.842571
O88990	Alpha-actinin-3 OS=Mus musculus GN=Actn3 PE=2 SV=1 - [ACTN3_MOUSE]	11.11	2	1	10	24	0.948368	0.832408	1.90848	0.781364	0.785783	900	102.978	5.45264	1.15854	0.713807
Q9D0K2	Succinyl-CoA:3-ketoacid coenzyme A transferase 1, mitochondrial OS=Mus musculus GN=Oxct1 PE=1 SV=1 - [SCOT1_MOUSE]	42.69	6	16	16	33	0.916146	0.907951	1.12145	1.09638	1.12082	520	55.953	8.52881	1.11288	0.0054263
P50396	Rab GDP dissociation inhibitor alpha OS=Mus musculus GN=Gdi1 PE=1 SV=3 - [GDIA_MOUSE]	53.47	3	16	20	44	1.0148	0.923195	1.12167	1.00578	1.03319	447	50.4891	5.08447	1.05355	0.265345
A0A0R4J140	Clustered mitochondria protein homolog OS=Mus musculus GN=Cluh PE=1 SV=1 - [A0A0R4J140_MOUSE]	18.11	5	20	20	34	0.927691	1.21324	0.906236	0.931508	0.984244	1353	151.741	6.02393	0.940663	0.122503
E9Q448	Tropomyosin alpha-1 chain OS=Mus musculus GN=Tpm1 PE=1 SV=1 - [E9Q448_MOUSE]	54.58	2	0	19	58						284	32.7567	4.75439	#DIV/0!	1
G3UXZ5	Proteasome activator complex subunit 1 (Fragment) OS=Mus musculus GN=Psme1 PE=1 SV=1 - [G3UXZ5_MOUSE]	78.99	6	20	20	42	0.894268	1.10937	0.844914	1.00216	1.17012	238	27.3943	5.60498	1.00573	0.957338
C6EQH3	Succinate-CoA ligase subunit beta OS=Mus musculus GN=Suclg2 PE=2 SV=1 - [C6EQH3_MOUSE]	54.83	4	19	19	34	0.907928	0.964878	1.02341	1.12395	1.02946	414	44.7534	6.01123	1.05894	0.21477
Q9WU78	Programmed cell death 6-interacting protein OS=Mus musculus GN=Pdcd6ip PE=1 SV=3 - [PDC6I_MOUSE]	31.65	3	28	28	42	1.02038	0.970922	1.02418	1.00299	0.989502	869	95.9642	6.52197	1.00556	0.624989
Q8K2B3	Succinate dehydrogenase [ubiquinone] flavoprotein subunit, mitochondrial OS=Mus musculus GN=Sdha PE=1 SV=1 - [SDHA_MOUSE]	37.95	2	20	20	41	0.821563	0.994582	0.9525	1.25549	1.08883	664	72.5392	7.37158	1.09894	0.374515
Q60668	Heterogeneous nuclear ribonucleoprotein D0 OS=Mus musculus GN=Hnrnpd PE=1 SV=2 - [HNRPD_MOUSE]	24.23	7	1	9	29	0.984296	0.931079	0.884589	1.13925	1.11245	355	38.3303	7.81104	1.04543	0.630224
O08749	Dihydrolipoyl dehydrogenase, mitochondrial OS=Mus musculus GN=Dld PE=1 SV=2 - [DLDH_MOUSE]	46.17	2	17	17	40	0.806496	0.892334	1.0705	1.35727	1.11003	509	54.2382	7.89893	1.17927	0.184251
P29758	Ornithine aminotransferase, mitochondrial OS=Mus musculus GN=Oat PE=1 SV=1 - [OAT_MOUSE]	30.98	3	10	10	24	0.913983	0.991008	1.04507	1.04797	1.069	439	48.3239	6.62451	1.05401	0.0189923
Q8QZS1	3-hydroxyisobutyryl-CoA hydrolase, mitochondrial OS=Mus musculus GN=Hibch PE=1 SV=1 - [HIBCH_MOUSE]	53.25	2	16	16	40	0.877734	0.884921	1.07976	1.25044	1.09846	385	43.0102	8.06006	1.14289	0.118064
D3YTN4	GTPase IMAP family member 4 OS=Mus musculus GN=Gimap4 PE=1 SV=1 - [D3YTN4_MOUSE]	47.26	6	15	15	36	0.951479	0.946549	0.87078	1.12537	1.14832	328	38.0204	6.22705	1.04816	0.642791
O35887	Calumenin OS=Mus musculus GN=Calu PE=1 SV=1 - [CALU_MOUSE]	54.29	12	3	16	38	1.07513	1.00981	1.0641	1.04185	0.949511	315	37.0405	4.66553	1.01849	0.64639
Q61830	Macrophage mannose receptor 1 OS=Mus musculus GN=Mrc1 PE=1 SV=2 - [MRC1_MOUSE]	20.81	1	29	29	48	0.9117	0.923972	0.997898	1.11923	1.12786	1456	164.874	6.82959	1.08166	0.190705
Q3THQ5	Putative uncharacterized protein OS=Mus musculus GN=Stip1 PE=2 SV=1 - [Q3THQ5_MOUSE]	46.22	3	27	27	49	1.00829	1.10292	0.879927	0.963991	1.00095	543	62.4613	6.65381	0.948289	0.28573
P20918	Plasminogen OS=Mus musculus GN=Plg PE=1 SV=3 - [PLMN_MOUSE]	42.24	8	27	28	45	1.02062	0.983776	1.03228	0.978561	1.01443	812	90.7489	6.59521	1.00842	0.645844
E9Q586	Dynactin subunit 1 OS=Mus musculus GN=Dctn1 PE=1 SV=1 - [E9Q586_MOUSE]	27.2	13	28	29	44	1.00767	0.978165	1.09298	0.976846	0.985753	1239	136.763	5.45264	1.01853	0.666063
P68510	14-3-3 protein eta OS=Mus musculus GN=Ywhah PE=1 SV=2 - [1433F_MOUSE]	64.63	2	10	15	43	1.03496	0.998241	1.01396	1.00607	0.973856	246	28.194	4.89404	0.997962	0.885041
P31786	Acyl-CoA-binding protein OS=Mus musculus GN=Dbi PE=1 SV=2 - [ACBP_MOUSE]	62.07	5	6	6	36	0.932013	0.772992	1.32696	1.10372	1.04709	87	9.99414	8.82178	1.15925	0.203181
P08228	Superoxide dismutase [Cu-Zn] OS=Mus musculus GN=Sod1 PE=1 SV=2 - [SODC_MOUSE]	59.09	2	10	10	43	1.03744	0.84995	1.14398	1.05468	1.01338	154	15.9328	6.50732	1.07068	0.208768
Q3TH01	H-2 class I histocompatibility antigen, K-K alpha chain OS=Mus musculus GN=H2-K1 PE=1 SV=1 - [Q3TH01_MOUSE]	50	38	5	14	32	0.842366	1.12785	0.881511	1.01178	1.19645	360	40.2601	6.3667	1.02991	0.773187
P31324	cAMP-dependent protein kinase type II-beta regulatory subunit OS=Mus musculus GN=Prkar2b PE=1 SV=3 - [KAP3_MOUSE]	58.89	3	14	18	25	1.00402	0.830639	1.24459	1.06119	0.998715	416	46.138	4.98291	1.1015	0.302556
P17427	AP-2 complex subunit alpha-2 OS=Mus musculus GN=Ap2a2 PE=1 SV=2 - [AP2A2_MOUSE]	32.09	6	17	27	48	0.963163	0.975557	1.04481	1.02885	1.05343	938	103.951	6.93213	1.04236	0.0266697
Q3TAF9	Putative uncharacterized protein OS=Mus musculus GN=Bgn PE=2 SV=1 - [Q3TAF9_MOUSE]	44.17	2	2	12	30	0.996963	0.85795	1.29033	0.984478	1.02284	369	41.6146	6.88818	1.09922	0.411454
A2AIM4	Tropomyosin beta chain OS=Mus musculus GN=Tpm2 PE=1 SV=1 - [A2AIM4_MOUSE]	53.52	3	0	21	56						284	32.9736	4.69092	#DIV/0!	1
O89053	Coronin-1A OS=Mus musculus GN=Coro1a PE=1 SV=5 - [COR1A_MOUSE]	48.16	9	19	20	46	1.02161	0.917577	0.795679	1.15976	1.09056	461	50.9569	6.48096	1.01533	0.901242
E9PYT3	Atlastin-3 OS=Mus musculus GN=Atl3 PE=1 SV=1 - [E9PYT3_MOUSE]	42.91	4	17	17	33	1.04334	0.949811	1.14844	0.88521	0.989148	536	60.1933	5.80811	1.0076	0.932348
G5E829	Plasma membrane calcium-transporting ATPase 1 OS=Mus musculus GN=Atp2b1 PE=1 SV=1 - [AT2B1_MOUSE]	15.49	15	8	15	23	1.07849	0.977662	0.996435	0.945369	0.947647	1220	134.662	5.90967	0.96315	0.154493
Q9D6J6	NADH dehydrogenase [ubiquinone] flavoprotein 2, mitochondrial OS=Mus musculus GN=Ndufv2 PE=1 SV=2 - [NDUV2_MOUSE]	41.13	2	8	8	24	0.882835	0.981366	0.993216	1.16678	1.02659	248	27.2679	7.40088	1.06219	0.362339
Q8R429	Sarcoplasmic/endoplasmic reticulum calcium ATPase 1 OS=Mus musculus GN=Atp2a1 PE=1 SV=1 - [AT2A1_MOUSE]	17.81	5	2	15	29	0.614142	0.566865	3.76471	0.746776	0.916832	994	109.355	5.22412	1.80944	0.495144
Q6PB66	Leucine-rich PPR motif-containing protein, mitochondrial OS=Mus musculus GN=Lrpprc PE=1 SV=2 - [LPPRC_MOUSE]	28.66	5	36	36	44	0.874889	0.997273	0.962975	1.13789	1.05155	1392	156.516	6.82959	1.05081	0.419015
P46935	E3 ubiquitin-protein ligase NEDD4 OS=Mus musculus GN=Nedd4 PE=1 SV=3 - [NEDD4_MOUSE]	26.16	12	18	19	36	0.972855	0.994657	1.06935	0.978342	1.02233	887	102.642	5.26221	1.02334	0.473681
Q7TNP2	Serine/threonine-protein phosphatase 2A 65 kDa regulatory subunit A beta isoform OS=Mus musculus GN=Ppp2r1b PE=1 SV=2 - [2AAB_MOUSE]	30.62	10	9	13	22	0.972705	1.03233	1.0476	0.957147	1.05851	601	65.8924	5.09717	1.02109	0.577094
P68040	Receptor of activated protein C kinase 1 OS=Mus musculus GN=Rack1 PE=1 SV=3 - [RACK1_MOUSE]	63.09	1	16	16	34	0.97029	1.15726	0.831933	0.934995	1.00847	317	35.0546	7.69385	0.925133	0.279567
B1AU25	Apoptosis-inducing factor 1, mitochondrial OS=Mus musculus GN=Aifm1 PE=1 SV=1 - [B1AU25_MOUSE]	40.46	4	21	21	43	0.900076	0.929883	1.01994	1.16672	1.06384	608	66.0726	9.11475	1.0835	0.194731
Q7TMY2	Acyl-Coenzyme A dehydrogenase, short/branched chain OS=Mus musculus GN=Acadsb PE=2 SV=1 - [Q7TMY2_MOUSE]	30.32	5	12	12	26	0.85092	0.945515	1.0335	1.20187	1.10519	432	47.8473	7.86963	1.11352	0.146671
P62880	Guanine nucleotide-binding protein G(I)/G(S)/G(T) subunit beta-2 OS=Mus musculus GN=Gnb2 PE=1 SV=3 - [GBB2_MOUSE]	35.88	8	4	10	25	1.00437	0.910778	1.06541	1.08517	1.03123	340	37.3071	5.99854	1.0606	0.0619747
Q9Z1Q5	Chloride intracellular channel protein 1 OS=Mus musculus GN=Clic1 PE=1 SV=3 - [CLIC1_MOUSE]	60.17	2	10	11	23	1.07302	1.02979	0.871059	1.02681	1.01289	241	26.9957	5.17334	0.970255	0.612004
A0A0R4J0I9	Low density lipoprotein receptor-related protein 1 OS=Mus musculus GN=Lrp1 PE=1 SV=1 - [A0A0R4J0I9_MOUSE]	9.26	7	38	38	51	1.05604	0.948361	1.08339	0.984946	0.949547	4545	504.441	5.36377	1.00596	0.894012
P46471	26S protease regulatory subunit 7 OS=Mus musculus GN=Psmc2 PE=1 SV=5 - [PRS7_MOUSE]	46.88	4	16	16	30	1.00969	1.09026	0.921983	0.963064	1.00922	433	48.6171	5.94775	0.964756	0.294929
P11589	Major urinary protein 2 OS=Mus musculus GN=Mup2 PE=1 SV=1 - [MUP2_MOUSE]	58.89	19	1	10	40						180	20.6503	5.10986	#DIV/0!	1
P15105	Glutamine synthetase OS=Mus musculus GN=Glul PE=1 SV=6 - [GLNA_MOUSE]	46.65	5	15	15	46	1.05543	1.13052	0.898243	0.947278	0.903353	373	42.0923	7.07861	0.916292	0.0326706
Q61656	Probable ATP-dependent RNA helicase DDX5 OS=Mus musculus GN=Ddx5 PE=1 SV=2 - [DDX5_MOUSE]	40.07	13	16	22	40	0.977545	1.0638	0.940283	0.978966	1.04211	614	69.2468	8.92432	0.987118	0.704469
Q3TB79	Putative uncharacterized protein (Fragment) OS=Mus musculus GN=Capn1 PE=2 SV=1 - [Q3TB79_MOUSE]	29.47	6	20	20	32	1.05555	0.996139	0.969241	0.989387	0.982228	699	80.3274	5.87158	0.980285	0.0761577
Q3U6U7	Putative uncharacterized protein OS=Mus musculus GN=Wars PE=2 SV=1 - [Q3U6U7_MOUSE]	42.11	6	15	15	26	0.813456	1.12017	0.888345	0.936371	1.32338	475	53.6068	7.07861	1.04936	0.755983
A7VL18	Gamma-aminobutyraldehyde dehydrogenase OS=Mus musculus GN=Aldh9a1 PE=2 SV=1 - [A7VL18_MOUSE]	34.41	9	15	15	25	0.960987	0.950197	1.00251	1.13779	1.04462	494	53.498	6.82959	1.06164	0.260331
Q8CA90	Histone H2A OS=Mus musculus GN=H2afy PE=2 SV=1 - [Q8CA90_MOUSE]	44.95	1	1	7	19	1.12275	0.933114	1.34893	0.804317	0.825002	198	20.9477	10.4917	0.992751	0.970925
Q61344	Beta-tropomyosin OS=Mus musculus GN=Tpm2 PE=2 SV=1 - [Q61344_MOUSE]	52.46	3	0	21	59						284	32.7806	4.67822	#DIV/0!	1
P63085	Mitogen-activated protein kinase 1 OS=Mus musculus GN=Mapk1 PE=1 SV=3 - [MK01_MOUSE]	40.78	22	9	12	31	1.01105	0.907133	1.09341	1.02651	1.0187	358	41.2492	6.97607	1.0462	0.186801
E9QA63	Microtubule-actin cross-linking factor 1 OS=Mus musculus GN=Macf1 PE=1 SV=2 - [E9QA63_MOUSE]	5.41	23	1	33	43	1.16769	1.00401	1.01925	0.938431	0.813548	7351	831.422	5.43994	0.923744	0.328798
Q1WWK3	Hist1h1b protein (Fragment) OS=Mus musculus GN=Hist1h1b PE=2 SV=1 - [Q1WWK3_MOUSE]	46.4	2	8	13	48	0.839064	1.18614	0.673415	1.24097	1.05233	222	22.4314	10.9165	0.988905	0.952067
G3X8T9	Serine (Or cysteine) peptidase inhibitor, clade A, member 3N, isoform CRA_a OS=Mus musculus GN=Serpina3n PE=1 SV=1 - [G3X8T9_MOUSE]	37.32	7	1	13	31	1.16539	0.819854	1.15928	0.90145	0.993083	418	46.7363	5.8208	1.01794	0.836744
Q8BH78	Reticulon OS=Mus musculus GN=Rtn4 PE=1 SV=1 - [Q8BH78_MOUSE]	42.42	4	4	9	32	1.05367	0.909874	1.09882	0.956575	0.965744	356	38.3801	4.77979	1.00705	0.887758
Q61646	Haptoglobin OS=Mus musculus GN=Hp PE=1 SV=1 - [HPT_MOUSE]	40.63	1	13	13	39	1.41673	1.6236	0.603877	0.382531	1.07368	347	38.7275	6.29053	0.686696	0.26428
G5E8G0	Heterogeneous nuclear ribonucleoprotein D, isoform CRA_b OS=Mus musculus GN=Hnrnpd PE=1 SV=1 - [G5E8G0_MOUSE]	29.27	7	1	9	27	1.1115	0.956892	0.898124	1.07572	0.925602	287	30.5891	8.41162	0.966481	0.607671
P47955	60S acidic ribosomal protein P1 OS=Mus musculus GN=Rplp1 PE=1 SV=1 - [RLA1_MOUSE]	94.74	2	5	5	18	0.953178	1.23111	0.786923	0.948336	0.99323	114	11.4677	4.32275	0.909496	0.284126
A0A0R4J1N1	Inter alpha-trypsin inhibitor, heavy chain 4 OS=Mus musculus GN=Itih4 PE=1 SV=1 - [A0A0R4J1N1_MOUSE]	25.61	4	19	19	35	1.2098	1.0765	1.06871	0.657641	0.939079	902	100.261	6.55127	0.888476	0.455551
P15626	Glutathione S-transferase Mu 2 OS=Mus musculus GN=Gstm2 PE=1 SV=2 - [GSTM2_MOUSE]	71.56	6	11	17	45	1.04029	0.852872	1.18601	1.00463	1.00634	218	25.7	7.38623	1.06566	0.389044
Q9ERK4	Exportin-2 OS=Mus musculus GN=Cse1l PE=1 SV=1 - [XPO2_MOUSE]	15.76	5	13	13	21	0.984349	1.0643	0.894298	0.984726	1.04421	971	110.384	5.77002	0.97441	0.615916
Q8CGK3	Lon protease homolog, mitochondrial OS=Mus musculus GN=Lonp1 PE=1 SV=2 - [LONM_MOUSE]	27.4	3	17	18	36	0.931566	0.95182	1.01419	1.12882	1.05171	949	105.776	6.56592	1.06491	0.19462
P58771	Tropomyosin alpha-1 chain OS=Mus musculus GN=Tpm1 PE=1 SV=1 - [TPM1_MOUSE]	61.97	5	0	22	61						284	32.6607	4.7417	#DIV/0!	1
Q6P8X1	Sorting nexin-6 OS=Mus musculus GN=Snx6 PE=1 SV=2 - [SNX6_MOUSE]	32.51	3	12	14	30	0.967714	0.938152	1.01874	1.01743	1.10115	406	46.6198	6.16357	1.04577	0.240679
G5E866	Splicing factor 3B subunit 1 OS=Mus musculus GN=Sf3b1 PE=1 SV=1 - [G5E866_MOUSE]	20.48	18	23	24	36	0.993072	1.06377	0.89072	1.01007	1.01561	1304	145.738	7.09326	0.972136	0.566809
F7ACR9	Microtubule-actin cross-linking factor 1 (Fragment) OS=Mus musculus GN=Macf1 PE=1 SV=1 - [F7ACR9_MOUSE]	7.31	21	1	33	42	0.958359	1.09556	0.959221	1.00717	0.970015	5333	607.862	5.40186	0.978802	0.279487
A0A087WQM0	Protein Tns1 OS=Mus musculus GN=Tns1 PE=1 SV=1 - [A0A087WQM0_MOUSE]	21.83	17	31	33	45	0.978309	0.902785	1.18187	1.03929	0.989233	1823	194.578	8.00146	1.07013	0.349748
P61205	ADP-ribosylation factor 3 OS=Mus musculus GN=Arf3 PE=2 SV=2 - [ARF3_MOUSE]	60.77	7	4	9	22	1.01214	1.02363	1.00662	1.00301	0.995549	181	20.5877	7.43018	1.00173	0.597307
P14869	60S acidic ribosomal protein P0 OS=Mus musculus GN=Rplp0 PE=1 SV=3 - [RLA0_MOUSE]	45.74	5	11	11	25	0.942513	1.14304	0.907585	0.969161	1.02452	317	34.1948	6.25244	0.967088	0.435606
Q6ZWZ6	40S ribosomal protein S12 OS=Mus musculus GN=Rps12-ps3 PE=1 SV=1 - [Q6ZWZ6_MOUSE]	70.45	2	7	7	18	0.952743	1.21125	0.833211	0.953003	1.00692	132	14.5055	7.21045	0.931046	0.311684
Q00PI9	Heterogeneous nuclear ribonucleoprotein U-like protein 2 OS=Mus musculus GN=Hnrnpul2 PE=1 SV=2 - [HNRL2_MOUSE]	27.11	3	17	17	36	1.08769	1.04218	0.921463	0.975653	0.943108	745	84.8878	4.89404	0.946741	0.079273
P06909	Complement factor H OS=Mus musculus GN=Cfh PE=1 SV=2 - [CFAH_MOUSE]	22.61	7	16	21	32	0.994595	1.04828	0.991366	0.95884	1.04642	1234	139.047	6.99072	0.998876	0.962915
Q3UIT9	Proteasome subunit alpha type OS=Mus musculus GN=Psma7 PE=2 SV=1 - [Q3UIT9_MOUSE]	38.71	8	10	10	26	0.956034	1.05998	0.940442	1.04422	1.07129	248	27.8096	8.45557	1.01865	0.69124
Q3U9U5	Putative uncharacterized protein OS=Mus musculus GN=Bcap31 PE=2 SV=1 - [Q3U9U5_MOUSE]	35.51	2	12	12	52	1.01518	0.939486	1.08165	0.990545	1.01063	245	27.969	8.42627	1.02761	0.417256
Q8BGJ5	MCG13402, isoform CRA_a OS=Mus musculus GN=Ptbp1 PE=1 SV=1 - [Q8BGJ5_MOUSE]	30.62	28	11	14	28	0.997189	1.08202	0.932801	1.03012	0.992243	529	56.8564	9.17334	0.985054	0.648169
Q9CZ44	NSFL1 cofactor p47 OS=Mus musculus GN=Nsfl1c PE=1 SV=1 - [NSF1C_MOUSE]	53.24	4	15	15	30	1.0224	1.02077	0.991305	0.984554	0.949504	370	40.6854	5.14795	0.975121	0.193458
Q99PV0	Pre-mRNA-processing-splicing factor 8 OS=Mus musculus GN=Prpf8 PE=1 SV=2 - [PRP8_MOUSE]	13.4	4	29	29	37	0.997652	1.04066	0.943502	1.00054	0.997717	2335	273.443	8.83643	0.980587	0.412809
E9PXX7	Thioredoxin domain-containing protein 5 OS=Mus musculus GN=Txndc5 PE=1 SV=1 - [E9PXX7_MOUSE]	36.05	5	11	11	23	1.01425	1.24494	0.889766	0.86684	0.929006	344	38.5078	5.38916	0.895204	0.028613
Q99JR1	Sideroflexin-1 OS=Mus musculus GN=Sfxn1 PE=1 SV=3 - [SFXN1_MOUSE]	50.62	2	12	13	29	0.937094	1.01805	1.01419	1.01804	1.04871	322	35.6263	9.23193	1.02698	0.134716
P35278	Ras-related protein Rab-5C OS=Mus musculus GN=Rab5c PE=1 SV=2 - [RAB5C_MOUSE]	54.17	5	6	8	23	0.991871	0.931933	1.05611	1.05809	1.03245	216	23.3978	8.41162	1.04888	0.0282204
A0A0R4J036	Neurofilament 3, medium OS=Mus musculus GN=Nefm PE=1 SV=1 - [A0A0R4J036_MOUSE]	27.71	3	22	25	43	1.20894	0.876518	1.3797	0.784637	0.797859	848	95.8836	4.77979	0.987398	0.955595
E9QQ57	Periaxin OS=Mus musculus GN=Prx PE=1 SV=1 - [E9QQ57_MOUSE]	27.03	5	25	25	43	1.10233	0.840346	1.34624	0.858969	0.881172	1391	147.537	8.23584	1.02879	0.873375
Q8R3Y0	H2-D1 protein (Fragment) OS=Mus musculus GN=H2-D1 PE=2 SV=1 - [Q8R3Y0_MOUSE]	36.45	27	0	10	30						332	37.6485	5.88428	#DIV/0!	1
Q3U8W9	Putative uncharacterized protein OS=Mus musculus GN=Hnrnpr PE=2 SV=1 - [Q3U8W9_MOUSE]	31.96	13	6	18	38	1.09161	1.03959	0.949156	0.949883	0.915991	632	70.8342	8.1333	0.938343	0.0312808
Q9JIF7	Coatomer subunit beta OS=Mus musculus GN=Copb1 PE=1 SV=1 - [COPB_MOUSE]	34.84	1	26	26	43	0.999357	1.04043	1.00943	0.966464	1.00123	953	106.998	5.99854	0.992374	0.606187
P47754	F-actin-capping protein subunit alpha-2 OS=Mus musculus GN=Capza2 PE=1 SV=3 - [CAZA2_MOUSE]	62.24	6	9	11	25	0.999338	0.968592	1.09262	1.0039	1.01469	286	32.9466	5.84619	1.03707	0.314186
P62874	Guanine nucleotide-binding protein G(I)/G(S)/G(T) subunit beta-1 OS=Mus musculus GN=Gnb1 PE=1 SV=3 - [GBB1_MOUSE]	41.47	7	5	11	24	0.986087	0.938717	1.04178	1.05679	0.916365	340	37.353	5.99854	1.00498	0.921169
Q921G7	Electron transfer flavoprotein-ubiquinone oxidoreductase, mitochondrial OS=Mus musculus GN=Etfdh PE=1 SV=1 - [ETFD_MOUSE]	33.6	2	18	18	39	0.854428	0.873348	1.04558	1.28399	1.13549	616	68.0476	7.57666	1.15502	0.155231
Q3TWM9	Putative uncharacterized protein (Fragment) OS=Mus musculus GN=Psap PE=2 SV=1 - [Q3TWM9_MOUSE]	31.31	22	15	15	34	1.02397	1.07327	0.881057	0.927666	1.03154	527	58.2598	5.22412	0.946756	0.356791
Q564G1	Tropomyosin 1, alpha OS=Mus musculus GN=Tpm1 PE=2 SV=1 - [Q564G1_MOUSE]	61.62	4	0	22	61						284	32.6886	4.75439	#DIV/0!	1
P01872	Ig mu chain C region OS=Mus musculus GN=Ighm PE=1 SV=2 - [IGHM_MOUSE]	33.92	4	14	14	26	0.82716	1.14319	1.00206	0.834891	1.26508	454	49.9403	7.00537	1.03401	0.811358
Q9Z2X1	Heterogeneous nuclear ribonucleoprotein F OS=Mus musculus GN=Hnrnpf PE=1 SV=3 - [HNRPF_MOUSE]	33.01	7	8	10	26	1.0335	1.02293	0.887631	1.00011	0.993652	415	45.7009	5.49072	0.960463	0.392591
Q9CW03	Structural maintenance of chromosomes protein 3 OS=Mus musculus GN=Smc3 PE=1 SV=2 - [SMC3_MOUSE]	25.72	9	27	28	40	1.07028	1.03165	0.902837	0.997899	0.975088	1217	141.468	7.18115	0.958608	0.285442
Q9DBB8	Trans-1,2-dihydrobenzene-1,2-diol dehydrogenase OS=Mus musculus GN=Dhdh PE=1 SV=1 - [DHDH_MOUSE]	33.93	2	10	10	20	0.943526	0.869102	1.14911	1.10594	1.0844	333	36.2777	6.44287	1.11315	0.0273668
E9QNA7	Sorbin and SH3 domain-containing protein 1 OS=Mus musculus GN=Sorbs1 PE=1 SV=1 - [E9QNA7_MOUSE]	29.86	2	1	19	30	1.04416	0.825228	1.35657	0.952317	0.946788	740	82.8247	7.85498	1.08523	0.594052
Q91WP6	Serine protease inhibitor A3N OS=Mus musculus GN=Serpina3n PE=1 SV=1 - [SPA3N_MOUSE]	36.36	17	1	13	30	0.826301	1.08688	1.05934	1.03848	1.06375	418	46.6883	5.8208	1.05386	0.0213264
Q9WTP7	GTP:AMP phosphotransferase AK3, mitochondrial OS=Mus musculus GN=Ak3 PE=1 SV=3 - [KAD3_MOUSE]	67.84	3	15	15	33	0.868175	0.838281	1.1135	1.28584	1.10457	227	25.4105	8.83643	1.16797	0.103701
Q9CQ60	6-phosphogluconolactonase OS=Mus musculus GN=Pgls PE=1 SV=1 - [6PGL_MOUSE]	67.32	5	11	11	19	0.952525	0.957632	1.08732	1.01508	1.02169	257	27.2374	5.84619	1.04137	0.213139
P99027	60S acidic ribosomal protein P2 OS=Mus musculus GN=Rplp2 PE=1 SV=3 - [RLA2_MOUSE]	67.83	1	5	5	22	0.976648	1.12765	0.866433	0.942992	1.00712	115	11.6438	4.53857	0.938848	0.27132
Q8BP43	Tropomyosin 1, alpha, isoform CRA_c OS=Mus musculus GN=Tpm1 PE=1 SV=1 - [Q8BP43_MOUSE]	56.69	3	0	20	54						284	32.7998	4.76709	#DIV/0!	1
Q3U5L3	Putative uncharacterized protein OS=Mus musculus GN=Snx2 PE=2 SV=1 - [Q3U5L3_MOUSE]	29.87	3	12	13	27	0.91546	0.911084	1.00589	1.12304	1.19031	519	58.4448	5.12256	1.10641	0.186571
Q8C605	ATP-dependent 6-phosphofructokinase OS=Mus musculus GN=Pfkp PE=1 SV=1 - [Q8C605_MOUSE]	25.89	6	16	18	29	0.916859	1.00438	1.00099	1.02443	1.08067	784	85.4923	6.88818	1.03536	0.275635
A0A087WRE7	Hydroxyacid-oxoacid transhydrogenase, mitochondrial (Fragment) OS=Mus musculus GN=Adhfe1 PE=1 SV=1 - [A0A087WRE7_MOUSE]	32.39	2	11	11	28	0.885947	0.892481	1.14501	1.12935	1.06522	457	49.1178	7.2251	1.1132	0.0437339
Q8C2Q8	ATP synthase subunit gamma OS=Mus musculus GN=Atp5c1 PE=1 SV=1 - [Q8C2Q8_MOUSE]	37.23	9	1	10	32	1.01177	0.900462	1.05077	1.03166	1.01519	274	30.2368	8.83643	1.03254	0.0881256
Q3U3L3	Putative uncharacterized protein OS=Mus musculus GN=Serpinb6a PE=2 SV=1 - [Q3U3L3_MOUSE]	43.65	13	15	15	42	1.08502	0.924265	1.13128	0.931684	0.964517	378	42.5412	5.74463	1.00916	0.893429
Q05421	Cytochrome P450 2E1 OS=Mus musculus GN=Cyp2e1 PE=1 SV=1 - [CP2E1_MOUSE]	25.96	4	12	13	35	1.13717	0.600961	1.27414	1.03366	1.09527	493	56.7686	8.39697	1.13436	0.203145
A2A6J4	Lymphocyte-specific protein 1 OS=Mus musculus GN=Lsp1 PE=1 SV=1 - [A2A6J4_MOUSE]	52.8	3	1	12	31	1.09808	1.00853	0.950619	0.995687	0.903704	322	35.7417	5.12256	0.950004	0.20241
P97351	40S ribosomal protein S3a OS=Mus musculus GN=Rps3a PE=1 SV=3 - [RS3A_MOUSE]	47.73	5	12	12	32	1.00926	1.15483	0.889693	0.918601	0.983153	264	29.8657	9.72998	0.930483	0.127635
Q8CIB5	Fermitin family homolog 2 OS=Mus musculus GN=Fermt2 PE=1 SV=1 - [FERM2_MOUSE]	25.74	4	15	15	26	0.893303	0.813826	1.2178	1.23276	1.06008	680	77.7505	6.69775	1.17021	0.0913154
Q8VIJ6	Splicing factor, proline- and glutamine-rich OS=Mus musculus GN=Sfpq PE=1 SV=1 - [SFPQ_MOUSE]	29.47	10	18	20	32	1.05048	1.1347	0.868729	0.950082	0.934136	699	75.3943	9.43701	0.917649	0.0798112
Q9QZE5	Coatomer subunit gamma-1 OS=Mus musculus GN=Copg1 PE=1 SV=1 - [COPG1_MOUSE]	25.06	2	15	18	29	0.959563	1.06666	0.990176	0.964834	1.02422	874	97.4504	5.35107	0.993076	0.721922
P51881	ADP/ATP translocase 2 OS=Mus musculus GN=Slc25a5 PE=1 SV=3 - [ADT2_MOUSE]	57.72	3	7	17	45	0.898369	0.981622	0.97817	1.1442	1.07269	298	32.9102	9.72998	1.06502	0.309045
P61161	Actin-related protein 2 OS=Mus musculus GN=Actr2 PE=1 SV=1 - [ARP2_MOUSE]	30.96	2	9	10	37	0.9576	0.984291	0.945858	1.0854	1.08195	394	44.7322	6.7417	1.03773	0.497629
P19973	Lymphocyte-specific protein 1 OS=Mus musculus GN=Lsp1 PE=1 SV=2 - [LSP1_MOUSE]	52.12	2	1	12	30	1.11289	1.15388	0.776217	1.09812	0.75226	330	36.6918	4.81787	0.875533	0.379975
Q9QZ85	Interferon-inducible GTPase 1 OS=Mus musculus GN=Iigp1 PE=1 SV=2 - [IIGP1_MOUSE]	34.87	5	11	11	21	0.679237	1.26931	0.76829	0.850489	1.52589	413	47.5415	6.32861	1.04822	0.860069
Q05816	Fatty acid-binding protein, epidermal OS=Mus musculus GN=Fabp5 PE=1 SV=3 - [FABP5_MOUSE]	53.33	2	7	7	28	0.842835	0.984518	1.02471	1.18995	1.0701	135	15.1274	6.53662	1.09492	0.193495
Q3U741	DEAD (Asp-Glu-Ala-Asp) box polypeptide 17, isoform CRA_a OS=Mus musculus GN=Ddx17 PE=1 SV=1 - [Q3U741_MOUSE]	28.37	6	12	18	33	1.06913	1.12699	0.813037	0.94666	0.936192	652	72.5391	8.67529	0.89863	0.142289
B7ZWF1	Ddx3x protein OS=Mus musculus GN=Ddx3x PE=2 SV=1 - [B7ZWF1_MOUSE]	35.25	7	20	21	33	0.957847	1.11143	0.924278	0.936697	1.02091	661	73.027	7.18115	0.960629	0.324976
Q05D44	Eukaryotic translation initiation factor 5B OS=Mus musculus GN=Eif5b PE=1 SV=2 - [IF2P_MOUSE]	17.35	6	19	19	36	0.960306	1.05904	0.950697	0.976363	1.02961	1216	137.532	5.59229	0.985558	0.601287
Q8CAZ9	Putative uncharacterized protein OS=Mus musculus GN=Prelp PE=2 SV=1 - [Q8CAZ9_MOUSE]	40.21	2	14	14	31	1.00403	0.783216	1.39305	1.01399	0.996845	378	43.266	9.46631	1.13463	0.406883
Q3UAS2	Putative uncharacterized protein OS=Mus musculus GN=Capza1 PE=2 SV=1 - [Q3UAS2_MOUSE]	63.99	7	10	12	24	1.00692	0.982649	0.974855	1.04276	1.01227	286	32.9193	5.5542	1.00996	0.661487
B2RWX2	Complement component 4B (Childo blood group) OS=Mus musculus GN=C4b PE=2 SV=1 - [B2RWX2_MOUSE]	17.09	22	26	26	37	1.02415	0.944071	1.09082	0.913745	1.07244	1738	192.808	7.47412	1.02567	0.692204
Q61425	Hydroxyacyl-coenzyme A dehydrogenase, mitochondrial OS=Mus musculus GN=Hadh PE=1 SV=2 - [HCDH_MOUSE]	51.27	2	17	17	47	0.783712	0.800553	1.10646	1.53924	1.14225	314	34.4419	8.646	1.26265	0.199172
P62196	26S protease regulatory subunit 8 OS=Mus musculus GN=Psmc5 PE=1 SV=1 - [PRS8_MOUSE]	36.95	3	11	11	27	0.984098	1.09727	0.916542	0.948964	1.01651	406	45.5971	7.54736	0.960674	0.31691
O35295	Transcriptional activator protein Pur-beta OS=Mus musculus GN=Purb PE=1 SV=3 - [PURB_MOUSE]	44.44	3	7	8	12	0.93513	0.90697	1.08122	1.15121	1.0584	324	33.8808	5.42725	1.09694	0.0744692
Q9Z204	Heterogeneous nuclear ribonucleoproteins C1/C2 OS=Mus musculus GN=Hnrnpc PE=1 SV=1 - [HNRPC_MOUSE]	38.66	2	14	14	30	1.04013	1.11089	0.80919	0.962354	0.982071	313	34.3639	5.04639	0.917871	0.270834
Q3TWP9	Putative uncharacterized protein OS=Mus musculus GN=Ehd4 PE=2 SV=1 - [Q3TWP9_MOUSE]	34.57	6	13	18	30	0.969306	0.951453	1.07077	1.04971	1.03492	541	61.4274	6.75635	1.0518	0.0380263
Q64511	DNA topoisomerase 2-beta OS=Mus musculus GN=Top2b PE=1 SV=2 - [TOP2B_MOUSE]	18.3	8	21	27	42	1.01662	1.0314	0.889285	1.05438	0.987622	1612	181.795	8.29443	0.977095	0.678785
O35737	Heterogeneous nuclear ribonucleoprotein H OS=Mus musculus GN=Hnrnph1 PE=1 SV=3 - [HNRH1_MOUSE]	30.73	3	5	11	26	0.974029	0.971723	1.01996	1.14041	1.02356	449	49.1684	6.30322	1.06131	0.259412
Q9DBG3	AP-2 complex subunit beta OS=Mus musculus GN=Ap2b1 PE=1 SV=1 - [AP2B1_MOUSE]	28.39	11	10	24	36	1.01204	1.0028	1.03364	1.02206	1.00505	937	104.516	5.37646	1.02025	0.136898
Q5SS83	Flotillin 2, isoform CRA_a OS=Mus musculus GN=Flot2 PE=1 SV=1 - [Q5SS83_MOUSE]	40.65	5	15	15	28	1.03691	0.856502	1.21115	0.991344	0.976555	428	47.0866	5.24951	1.05968	0.513531
P24549	Retinal dehydrogenase 1 OS=Mus musculus GN=Aldh1a1 PE=1 SV=5 - [AL1A1_MOUSE]	40.72	2	9	19	27	1.18008	0.900733	1.13203	0.918818	0.881042	501	54.4328	7.79639	0.977298	0.798987
A0A0R4J2B2	BTB/POZ domain-containing protein KCTD12 OS=Mus musculus GN=Kctd12 PE=1 SV=1 - [A0A0R4J2B2_MOUSE]	46.48	9	10	10	23	0.975174	0.909602	1.02588	1.07004	1.08425	327	35.8658	5.80811	1.06006	0.0753532
D3YXK2	Scaffold attachment factor B1 OS=Mus musculus GN=Safb PE=1 SV=2 - [SAFB1_MOUSE]	24.12	3	10	16	25	1.05634	1.09432	0.848115	0.982871	0.990532	937	105.04	5.35107	0.940506	0.329242
Q3TLX1	Putative uncharacterized protein OS=Mus musculus GN=Nampt PE=2 SV=1 - [Q3TLX1_MOUSE]	37.27	2	16	16	29	0.911197	0.984425	0.991881	1.07233	1.15218	491	55.4285	7.15186	1.07213	0.25937
Q99MQ4	Asporin OS=Mus musculus GN=Aspn PE=1 SV=1 - [ASPN_MOUSE]	39.14	4	13	13	29	1.02272	0.760863	1.32514	1.06931	0.981176	373	42.5452	8.57275	1.12521	0.349414
P01897	H-2 class I histocompatibility antigen, L-D alpha chain OS=Mus musculus GN=H2-L PE=1 SV=2 - [HA1L_MOUSE]	30.94	27	1	10	28	0.886676	1.11725	1.05861	0.977209	0.986315	362	40.6851	6.25244	1.00738	0.804148
E9QNT8	Ankyrin-1 OS=Mus musculus GN=Ank1 PE=1 SV=1 - [E9QNT8_MOUSE]	15.68	19	23	25	31	1.02882	0.841029	1.24939	0.998437	0.99056	1862	204.071	6.55127	1.07946	0.448533
Q99JI6	Ras-related protein Rap-1b OS=Mus musculus GN=Rap1b PE=1 SV=2 - [RAP1B_MOUSE]	59.78	1	4	9	27	0.98756	0.974077	1.00815	0.994447	1.02678	184	20.8116	5.78271	1.00979	0.418485
Q7TPT7	Valyl-tRNA synthetase OS=Mus musculus GN=Vars PE=2 SV=1 - [Q7TPT7_MOUSE]	23.52	8	24	24	38	1.04939	1.16684	0.861312	0.924752	0.943722	1263	140.141	7.76709	0.909929	0.0697726
P58774	Tropomyosin beta chain OS=Mus musculus GN=Tpm2 PE=1 SV=1 - [TPM2_MOUSE]	52.46	4	0	21	54						284	32.8166	4.70361	#DIV/0!	1
E9Q3E1	Aldehyde dehydrogenase family 3 member B2 OS=Mus musculus GN=Aldh3b2 PE=1 SV=1 - [AL3B2_MOUSE]	21.71	3	6	8	18	1.07366	1.027	1.06435	0.912	0.888299	479	52.9489	6.0874	0.954882	0.497165
E9Q450	Tropomyosin alpha-1 chain OS=Mus musculus GN=Tpm1 PE=1 SV=1 - [E9Q450_MOUSE]	56.34	3	0	20	54						284	32.8277	4.77979	#DIV/0!	1
P35700	Peroxiredoxin-1 OS=Mus musculus GN=Prdx1 PE=1 SV=1 - [PRDX1_MOUSE]	64.32	5	11	13	36	1.02154	0.957417	1.03884	1.01178	1.01844	199	22.1624	8.11865	1.02302	0.106754
Q9R1P4	Proteasome subunit alpha type-1 OS=Mus musculus GN=Psma1 PE=1 SV=1 - [PSA1_MOUSE]	46.39	4	11	11	25	0.974733	1.0295	0.961354	1.01849	1.05924	263	29.5278	6.45557	1.01303	0.699377
Q8K3K7	1-acyl-sn-glycerol-3-phosphate acyltransferase beta OS=Mus musculus GN=Agpat2 PE=1 SV=1 - [PLCB_MOUSE]	28.78	3	7	8	18	0.917199	1.01216	1.05622	1.05987	1.01808	278	30.9902	8.88037	1.04472	0.0792497
Q3T9X3	Dynamin-2 OS=Mus musculus GN=Dnm2 PE=1 SV=1 - [Q3T9X3_MOUSE]	25.58	6	1	17	28	0.938226	0.921213	1.09341	1.09739	1.05126	860	97.1346	7.62061	1.08069	0.0319412
Q3TNH0	Putative uncharacterized protein OS=Mus musculus GN=Tmpo PE=2 SV=1 - [Q3TNH0_MOUSE]	35.92	7	5	11	21	1.03235	0.979007	0.936353	1.03217	0.928811	412	46.022	9.21729	0.965777	0.410059
P12382	ATP-dependent 6-phosphofructokinase, liver type OS=Mus musculus GN=Pfkl PE=1 SV=4 - [PFKAL_MOUSE]	30.51	7	15	19	26	0.821826	1.07245	0.945663	1.18563	1.00345	780	85.3054	7.1665	1.04491	0.59762
Q9Z130	Heterogeneous nuclear ribonucleoprotein D-like OS=Mus musculus GN=Hnrnpdl PE=1 SV=1 - [HNRDL_MOUSE]	34.88	15	8	9	23	0.950927	1.05261	0.937662	1.00229	1.08939	301	33.5381	7.31299	1.00978	0.845664
P58871	182 kDa tankyrase-1-binding protein OS=Mus musculus GN=Tnks1bp1 PE=1 SV=2 - [TB182_MOUSE]	12.97	3	15	15	23	1.04126	0.962941	1.13709	0.965852	0.937883	1720	181.714	4.88135	1.01361	0.846461
P10630	Eukaryotic initiation factor 4A-II OS=Mus musculus GN=Eif4a2 PE=1 SV=2 - [IF4A2_MOUSE]	47.17	5	6	18	46	0.948556	0.898238	1.12706	1.12825	1.08294	407	46.3728	5.47803	1.11275	0.0169018
Q80T06	Elongation factor 1-delta OS=Mus musculus GN=Eef1d PE=1 SV=1 - [Q80T06_MOUSE]	51.25	8	1	15	29	1.01561	1.00522	1.12094	0.950751	0.915044	281	31.2729	5.05908	0.995579	0.951819
Q93092	Transaldolase OS=Mus musculus GN=Taldo1 PE=1 SV=2 - [TALDO_MOUSE]	41.84	2	17	17	43	0.9958	1.0131	0.941514	1.09374	0.967175	337	37.3634	7.03467	1.00081	0.984975
P97372	Proteasome activator complex subunit 2 OS=Mus musculus GN=Psme2 PE=1 SV=4 - [PSME2_MOUSE]	51.05	4	10	10	18	0.877395	1.09329	0.875906	1.00665	1.1384	239	27.0401	5.75732	1.00698	0.934695
Q99L45	Eukaryotic translation initiation factor 2 subunit 2 OS=Mus musculus GN=Eif2s2 PE=1 SV=1 - [IF2B_MOUSE]	44.71	2	13	13	26	0.93442	1.0951	0.913995	0.986249	1.04552	331	38.0682	5.79541	0.98192	0.683577
Q9CVB6	Actin-related protein 2/3 complex subunit 2 OS=Mus musculus GN=Arpc2 PE=1 SV=3 - [ARPC2_MOUSE]	41.67	5	13	13	35	0.968555	0.957154	0.924384	1.08974	1.098	300	34.3355	7.35693	1.03737	0.578004
Q3TXS7	26S proteasome non-ATPase regulatory subunit 1 OS=Mus musculus GN=Psmd1 PE=1 SV=1 - [PSMD1_MOUSE]	28.02	9	23	23	31	0.978734	1.07474	0.999575	0.987173	1.0033	953	105.663	5.38916	0.996682	0.567259
P60335	Poly(rC)-binding protein 1 OS=Mus musculus GN=Pcbp1 PE=1 SV=1 - [PCBP1_MOUSE]	46.07	9	7	13	25	1.00378	1.03704	0.926625	1.01045	0.998146	356	37.4739	7.09326	0.978408	0.490865
Q3UJU9	Regulator of microtubule dynamics protein 3 OS=Mus musculus GN=Rmdn3 PE=1 SV=2 - [RMD3_MOUSE]	31.49	1	11	11	20	0.911674	0.966588	1.0146	1.12663	1.08978	470	51.997	5.21143	1.077	0.143451
Q99LC3	NADH dehydrogenase [ubiquinone] 1 alpha subcomplex subunit 10, mitochondrial OS=Mus musculus GN=Ndufa10 PE=1 SV=1 - [NDUAA_MOUSE]	31.83	2	11	11	20	0.833407	0.983027	0.981149	1.2409	1.05349	355	40.5777	7.78174	1.09185	0.358472
Q3TBU6	Putative uncharacterized protein OS=Mus musculus GN=Dnm2 PE=2 SV=1 - [Q3TBU6_MOUSE]	25.32	7	1	17	28	0.941081	0.970717	1.07699	1.08267	0.994251	869	97.942	7.44482	1.0513	0.215774
G3UX26	Voltage-dependent anion-selective channel protein 2 (Fragment) OS=Mus musculus GN=Vdac2 PE=1 SV=1 - [G3UX26_MOUSE]	49.47	4	11	11	20	0.877685	0.97895	0.97832	1.18421	1.06673	283	30.427	7.57666	1.07642	0.32904
Q9CPY7	Cytosol aminopeptidase OS=Mus musculus GN=Lap3 PE=1 SV=3 - [AMPL_MOUSE]	50.29	2	20	20	28	0.894828	1.00582	1.02032	1.02155	1.15198	519	56.1058	7.72314	1.06462	0.276824
Q3UFR4	Amino acid transporter OS=Mus musculus GN=Slc1a5 PE=2 SV=1 - [Q3UFR4_MOUSE]	25.23	4	11	11	31	0.944214	0.904594	1.20936	0.99996	1.0384	555	58.3271	7.44482	1.08257	0.328683
P50516	V-type proton ATPase catalytic subunit A OS=Mus musculus GN=Atp6v1a PE=1 SV=2 - [VATA_MOUSE]	21.72	4	11	11	21	0.945023	0.980694	1.04789	1.03999	1.03241	617	68.2826	5.57959	1.04009	0.0130725
P61750	ADP-ribosylation factor 4 OS=Mus musculus GN=Arf4 PE=1 SV=2 - [ARF4_MOUSE]	52.78	6	1	7	18	0.975384	0.938383	1.06917	0.996137	1.05495	180	20.3836	7.13721	1.04008	0.215636
E9PYX6	Sorbin and SH3 domain-containing protein 1 OS=Mus musculus GN=Sorbs1 PE=1 SV=1 - [E9PYX6_MOUSE]	30.25	3	1	19	29	1.08263	0.7229	1.47896	1.02022	0.871153	724	81.1856	6.97607	1.12344	0.569723
P08074	Carbonyl reductase [NADPH] 2 OS=Mus musculus GN=Cbr2 PE=1 SV=1 - [CBR2_MOUSE]	45.08	2	9	9	19	0.964943	0.94745	0.984312	1.04041	1.07559	244	25.9416	9.01221	1.03344	0.339124
P46460	Vesicle-fusing ATPase OS=Mus musculus GN=Nsf PE=1 SV=2 - [NSF_MOUSE]	29.3	2	21	22	34	0.953256	0.978689	1.05881	1.04121	1.04499	744	82.561	6.94678	1.04833	0.0125081
Q9D0I9	Arginine--tRNA ligase, cytoplasmic OS=Mus musculus GN=Rars PE=1 SV=2 - [SYRC_MOUSE]	26.06	3	16	16	23	0.969559	1.09314	0.910039	0.96885	1.04148	660	75.6251	7.54736	0.973455	0.554357
Q3UWW9	Putative uncharacterized protein OS=Mus musculus GN=Psmd11 PE=2 SV=1 - [Q3UWW9_MOUSE]	42.42	20	17	17	26	0.936377	1.02425	0.991243	1.02422	1.03031	422	47.335	6.48096	1.01526	0.341573
Q78ZA7	Nucleosome assembly protein 1-like 4 OS=Mus musculus GN=Nap1l4 PE=1 SV=1 - [NP1L4_MOUSE]	38.13	7	10	11	22	0.960024	0.988373	1.01947	1.03497	1.02577	375	42.6529	4.66553	1.02674	0.0288569
Q9WVC3	Caveolin-2 OS=Mus musculus GN=Cav2 PE=1 SV=1 - [CAV2_MOUSE]	48.15	4	7	7	25	1.01806	0.796029	1.24183	1.07643	1.01834	162	18.2151	5.63037	1.1122	0.237136
P50285	Dimethylaniline monooxygenase [N-oxide-forming] 1 OS=Mus musculus GN=Fmo1 PE=1 SV=1 - [FMO1_MOUSE]	35.34	5	17	17	30	0.931451	0.934147	1.14037	1.11086	1.00371	532	59.876	8.47021	1.08498	0.17618
Q3TZ32	Alanine--tRNA ligase, cytoplasmic OS=Mus musculus GN=Aars PE=2 SV=1 - [Q3TZ32_MOUSE]	23.24	6	21	21	33	0.974102	1.10995	0.963004	0.940547	1.01919	968	106.793	5.66846	0.974247	0.384158
P62702	40S ribosomal protein S4, X isoform OS=Mus musculus GN=Rps4x PE=1 SV=2 - [RS4X_MOUSE]	47.15	5	12	12	31	0.947576	1.1817	0.843548	0.929482	1.03199	263	29.5791	10.1548	0.935008	0.354301
Q63844	Mitogen-activated protein kinase 3 OS=Mus musculus GN=Mapk3 PE=1 SV=5 - [MK03_MOUSE]	25.79	26	7	10	23	1.0329	0.948009	1.10482	1.00524	0.98835	380	43.0391	6.60986	1.0328	0.465223
Q9D172	ES1 protein homolog, mitochondrial OS=Mus musculus GN=D10Jhu81e PE=1 SV=1 - [ES1_MOUSE]	58.27	1	11	11	21	0.836963	0.880153	1.05503	1.31337	1.08538	266	28.0728	8.77783	1.15126	0.204966
Q62000	Mimecan OS=Mus musculus GN=Ogn PE=1 SV=1 - [MIME_MOUSE]	33.56	1	9	9	25	1.12486	0.885043	1.26841	0.89544	0.864656	298	33.9906	5.74463	1.0095	0.949152
P62835	Ras-related protein Rap-1A OS=Mus musculus GN=Rap1a PE=1 SV=1 - [RAP1A_MOUSE]	55.98	8	4	9	24	0.962258	0.838252	1.19833	1.12322	0.992808	184	20.9737	6.66846	1.10479	0.222606
Q3TKM9	Actin-related protein 2/3 complex subunit 5 OS=Mus musculus GN=Arpc5 PE=2 SV=1 - [Q3TKM9_MOUSE]	56.95	5	1	8	15	0.914592	1.04409	0.88055	1.0995	1.07765	151	16.2183	5.66846	1.01923	0.806815
P42567	Epidermal growth factor receptor substrate 15 OS=Mus musculus GN=Eps15 PE=1 SV=1 - [EPS15_MOUSE]	21.74	7	15	15	20	1.00348	0.928108	1.08055	1.01942	1.01171	897	98.4104	4.60205	1.03723	0.230744
Q8JZU2	Tricarboxylate transport protein, mitochondrial OS=Mus musculus GN=Slc25a1 PE=1 SV=1 - [TXTP_MOUSE]	40.84	2	12	12	31	0.801734	1.19775	0.828645	1.29513	0.910014	311	33.9099	9.89111	1.01126	0.944337
Q3TT92	Dihydropyrimidinase-related protein 3 OS=Mus musculus GN=Dpysl3 PE=1 SV=1 - [Q3TT92_MOUSE]	33.45	7	11	13	19	1.22736	1.1335	0.913463	0.894228	0.803909	568	61.741	6.49365	0.870533	0.0611175
Q8BH95	Enoyl-CoA hydratase, mitochondrial OS=Mus musculus GN=Echs1 PE=1 SV=1 - [ECHM_MOUSE]	48.62	2	13	13	36	0.888693	0.918715	1.02674	1.18565	1.03877	290	31.4542	8.48486	1.08372	0.242043
Q9QZD8	Mitochondrial dicarboxylate carrier OS=Mus musculus GN=Slc25a10 PE=1 SV=2 - [DIC_MOUSE]	45.3	5	12	12	21	0.873123	1.08701	0.936316	1.06926	0.992138	287	31.6941	9.31982	0.999238	0.981662
A0A0R4J1P2	Tropomyosin alpha-3 chain OS=Mus musculus GN=Tpm3 PE=1 SV=1 - [A0A0R4J1P2_MOUSE]	46.48	3	0	16	52						284	32.8428	4.71631	#DIV/0!	1
P67778	Prohibitin OS=Mus musculus GN=Phb PE=1 SV=1 - [PHB_MOUSE]	41.91	4	11	11	25	0.88757	0.990238	0.954192	1.18648	1.04615	272	29.8019	5.75732	1.06227	0.455021
Q8BFZ9	Erlin-2 OS=Mus musculus GN=Erlin2 PE=1 SV=1 - [ERLN2_MOUSE]	36.76	8	9	12	25	0.989855	0.939027	1.11628	1.01492	0.984564	340	37.8485	5.50342	1.03859	0.432068
Q8VHY0	Chondroitin sulfate proteoglycan 4 OS=Mus musculus GN=Cspg4 PE=1 SV=3 - [CSPG4_MOUSE]	13.79	2	23	23	36	0.954566	0.910313	1.13505	1.04587	0.995514	2327	252.153	5.43994	1.05881	0.283765
Q3TKM5	Isocitrate dehydrogenase [NAD] subunit, mitochondrial OS=Mus musculus GN=Idh3g PE=2 SV=1 - [Q3TKM5_MOUSE]	38.05	4	12	13	24	0.845679	0.906575	1.0779	1.3103	1.11985	389	42.2879	9.01221	1.16935	0.141019
O35129	Prohibitin-2 OS=Mus musculus GN=Phb2 PE=1 SV=1 - [PHB2_MOUSE]	47.49	4	13	13	25	0.937302	0.972444	1.01051	1.13404	1.01077	299	33.2759	9.83252	1.05177	0.332345
Q9JHI5	Isovaleryl-CoA dehydrogenase, mitochondrial OS=Mus musculus GN=Ivd PE=1 SV=1 - [IVD_MOUSE]	33.49	1	12	12	24	0.936831	0.914424	1.08394	1.11735	1.04289	424	46.2959	8.29443	1.08139	0.0627993
Q9QUM9	Proteasome subunit alpha type-6 OS=Mus musculus GN=Psma6 PE=1 SV=1 - [PSA6_MOUSE]	41.87	2	11	11	24	0.937004	1.03195	0.979448	1.03175	1.04275	246	27.3548	6.75635	1.01798	0.458428
J3QNY1	Protein Gm9242 OS=Mus musculus GN=Gm9242 PE=4 SV=1 - [J3QNY1_MOUSE]	35.85	7	1	13	33	1.10485	1.02964	0.816771	1.05223	0.937677	357	37.1172	8.30908	0.935559	0.443115
A2AL12	Heterogeneous nuclear ribonucleoprotein A3 OS=Mus musculus GN=Hnrnpa3 PE=1 SV=1 - [A2AL12_MOUSE]	40.88	7	3	15	40	1.07855	1.18809	0.772889	0.897507	0.962749	318	34.4545	9.1001	0.877715	0.160131
Q8K0Z5	Tropomyosin 3, gamma OS=Mus musculus GN=Tpm3 PE=2 SV=1 - [Q8K0Z5_MOUSE]	49.3	3	0	19	64						284	33.1288	4.76709	#DIV/0!	1
A0A0R4J1L2	Elongation factor 1-delta OS=Mus musculus GN=Eef1d PE=1 SV=1 - [A0A0R4J1L2_MOUSE]	54.86	6	1	15	29	1.10258	1.13035	0.910992	0.887828	0.908442	257	28.7105	4.97021	0.902421	0.00541871
Q61941	NAD(P) transhydrogenase, mitochondrial OS=Mus musculus GN=Nnt PE=1 SV=2 - [NNTM_MOUSE]	17.77	10	19	19	26	1.11586	1.04554	0.983595	0.92557	0.893123	1086	113.765	7.63525	0.934096	0.132277
Q8VHX6	Filamin-C OS=Mus musculus GN=Flnc PE=1 SV=3 - [FLNC_MOUSE]	13.5	2	17	28	36	1.26289	1.13372	0.919267	0.797034	0.793701	2726	290.937	5.94775	0.836667	0.058072
S4R1M0	Receptor-type tyrosine-protein phosphatase C OS=Mus musculus GN=Ptprc PE=1 SV=1 - [S4R1M0_MOUSE]	20.18	10	20	20	36	0.950611	0.96477	0.842761	1.15078	1.12534	1130	128.489	6.37939	1.03963	0.726437
E9Q5T3	Protein Gm5611 OS=Mus musculus GN=Gm5611 PE=4 SV=2 - [E9Q5T3_MOUSE]	29.04	1	1	6	21	1.01149	1.12279	0.838693	1.03932	0.933171	272	29.9069	5.05908	0.93706	0.389347
Q3TJ01	tRNA-splicing ligase RtcB homolog OS=Mus musculus GN=Rtcb PE=2 SV=1 - [Q3TJ01_MOUSE]	39.8	2	16	16	25	0.987884	1.05467	0.962523	0.997556	1.00934	505	55.2179	7.2251	0.989807	0.545767
Q7M084	Kininogen, LMW (Fragment) OS=Mus musculus PE=1 SV=1 - [Q7M084_MOUSE]	49.47	2	3	4	16	1.0569	1.07972	1.08902	0.822406	0.990075	95	10.6473	7.98682	0.967167	0.713152
Q91V76	Ester hydrolase C11orf54 homolog OS=Mus musculus PE=1 SV=1 - [CK054_MOUSE]	50.79	1	12	12	20	0.933258	0.956441	1.06294	1.17016	1.02412	315	34.9733	6.29053	1.08574	0.188652
Q8BVE3	V-type proton ATPase subunit H OS=Mus musculus GN=Atp6v1h PE=1 SV=1 - [VATH_MOUSE]	30.64	6	12	12	17	0.958549	1.00051	1.05678	1.01132	1.03899	483	55.8191	6.60986	1.03569	0.116667
A2AKU9	ATP synthase subunit gamma OS=Mus musculus GN=Atp5c1 PE=1 SV=1 - [A2AKU9_MOUSE]	34.01	5	1	10	28	0.993994	0.834583	1.30117	1.08965	0.88232	297	32.7501	9.12939	1.09105	0.530339
P84084	ADP-ribosylation factor 5 OS=Mus musculus GN=Arf5 PE=1 SV=2 - [ARF5_MOUSE]	66.67	4	4	10	20	0.980482	0.943244	1.045	1.07103	0.979988	180	20.5166	6.78564	1.032	0.358544
P35293	Ras-related protein Rab-18 OS=Mus musculus GN=Rab18 PE=1 SV=2 - [RAB18_MOUSE]	70.87	2	12	12	23	0.947035	0.945236	1.08177	1.079	0.994481	206	23.0207	5.36377	1.05175	0.215157
A1L0U3	Histone H3 (Fragment) OS=Mus musculus GN=Hist1h3e PE=2 SV=1 - [A1L0U3_MOUSE]	48.87	2	1	6	36	0.87354	1.1954	0.478448	1.2209	1.31102	133	15.0203	11.1362	1.00346	0.991071
G5E8R1	Tropomyosin 1, alpha, isoform CRA_j OS=Mus musculus GN=Tpm1 PE=1 SV=1 - [G5E8R1_MOUSE]	58.87	4	3	17	44	1.14843	1.01616	1.02901	0.93049	0.826352	248	28.5395	4.76709	0.928619	0.34593
Q8BKC5	Importin-5 OS=Mus musculus GN=Ipo5 PE=1 SV=3 - [IPO5_MOUSE]	13.58	6	12	12	20	0.937639	1.06292	0.941577	0.9705	1.09728	1097	123.511	4.93213	1.00312	0.955562
P62960	Nuclease-sensitive element-binding protein 1 OS=Mus musculus GN=Ybx1 PE=1 SV=3 - [YBOX1_MOUSE]	47.52	11	5	7	13	0.933066	1.38469	0.758736	0.931796	1.00588	322	35.7086	9.87646	0.898804	0.301597
O35945	Aldehyde dehydrogenase, cytosolic 1 OS=Mus musculus GN=Aldh1a7 PE=1 SV=1 - [AL1A7_MOUSE]	43.31	2	9	19	28	0.89588	0.871032	1.15735	1.19996	1.07197	501	54.553	7.7085	1.14309	0.0627265
Q8C129	Leucyl-cystinyl aminopeptidase OS=Mus musculus GN=Lnpep PE=1 SV=1 - [LCAP_MOUSE]	18.34	6	15	16	22	1.01542	0.971516	1.02574	1.03481	0.982324	1025	117.229	5.96045	1.01429	0.473689
Q6ZWQ9	MCG5400 OS=Mus musculus GN=Myl12a PE=1 SV=1 - [Q6ZWQ9_MOUSE]	59.88	6	2	8	24	0.999016	1.06913	1.00681	0.969641	0.943945	172	19.8825	4.80518	0.973465	0.286374
H7BX88	Carnitine O-acetyltransferase OS=Mus musculus GN=Crat PE=1 SV=1 - [H7BX88_MOUSE]	33.22	7	19	19	31	0.834247	0.842474	1.14717	1.31734	1.11013	605	68.601	8.07471	1.19155	0.0953549
Q9R111	Guanine deaminase OS=Mus musculus GN=Gda PE=1 SV=1 - [GUAD_MOUSE]	28.63	6	11	11	18	1.03	0.950997	1.12651	0.895377	1.01116	454	50.9807	5.52881	1.01102	0.884636
E9PVA8	eIF-2-alpha kinase activator GCN1 OS=Mus musculus GN=Gcn1 PE=1 SV=1 - [GCN1_MOUSE]	10.11	9	23	23	29	0.973965	1.08352	0.959571	0.971694	1.01222	2671	292.834	7.35693	0.981163	0.356958
Q9CYH2	Redox-regulatory protein FAM213A OS=Mus musculus GN=Fam213a PE=1 SV=2 - [F213A_MOUSE]	37.61	8	9	9	26	0.947491	0.840302	1.2243	1.11938	1.02657	218	24.3789	9.17334	1.12342	0.16254
Q8K010	5-oxoprolinase OS=Mus musculus GN=Oplah PE=1 SV=1 - [OPLA_MOUSE]	17	7	17	18	26	0.97216	0.881114	1.11384	1.04647	1.05536	1288	137.525	6.27783	1.07189	0.0782883
A0A140T8T4	Protein Rpl9-ps6 OS=Mus musculus GN=Rpl9-ps6 PE=4 SV=1 - [A0A140T8T4_MOUSE]	43.23	8	6	6	15	0.960842	1.14827	0.878822	0.98098	1.01864	192	21.8398	9.87646	0.95948	0.43638
P35486	Pyruvate dehydrogenase E1 component subunit alpha, somatic form, mitochondrial OS=Mus musculus GN=Pdha1 PE=1 SV=1 - [ODPA_MOUSE]	53.33	2	21	21	44	0.782178	1.00132	0.911291	1.33846	1.06237	390	43.2036	8.19189	1.10404	0.494176
P04919	Band 3 anion transport protein OS=Mus musculus GN=Slc4a1 PE=1 SV=1 - [B3AT_MOUSE]	20.88	10	17	17	31	1.05179	0.828253	1.23151	1.01224	0.990846	929	103.07	5.45264	1.0782	0.416403
Q9DD04	Putative uncharacterized protein OS=Mus musculus GN=Arf4 PE=2 SV=1 - [Q9DD04_MOUSE]	52.49	4	1	7	15	0.867848	0.94018	0.950554	1.25135	1.1109	181	20.4646	6.01123	1.10427	0.3518
Q9D2R0	Acetoacetyl-CoA synthetase OS=Mus musculus GN=Aacs PE=1 SV=1 - [AACS_MOUSE]	22.47	2	17	17	33	0.732791	1.17808	0.804702	1.16515	1.15325	672	75.1521	6.7124	1.04103	0.761503
Q11011	Puromycin-sensitive aminopeptidase OS=Mus musculus GN=Npepps PE=1 SV=2 - [PSA_MOUSE]	19.13	6	15	15	24	0.985535	0.916629	1.09246	1.0347	1.03018	920	103.26	5.89697	1.05245	0.119131
A0A1D5RLS1	Epidermal growth factor receptor substrate 15-like 1 OS=Mus musculus GN=Eps15l1 PE=4 SV=1 - [A0A1D5RLS1_MOUSE]	22.7	2	11	11	20	1.07127	0.998643	0.980987	0.97431	0.938493	599	66.1639	5.18604	0.964597	0.115763
O55029	Coatomer subunit beta' OS=Mus musculus GN=Copb2 PE=1 SV=2 - [COPB2_MOUSE]	16.46	1	13	13	22	0.972982	1.01822	0.997934	1.00013	1.01976	905	102.384	5.30029	1.00594	0.482963
Q9DCN2	NADH-cytochrome b5 reductase 3 OS=Mus musculus GN=Cyb5r3 PE=1 SV=3 - [NB5R3_MOUSE]	36.21	4	8	8	29	0.959593	0.919123	1.08972	1.08151	1.01295	301	34.1057	8.38232	1.06139	0.127698
P62192	26S protease regulatory subunit 4 OS=Mus musculus GN=Psmc1 PE=1 SV=1 - [PRS4_MOUSE]	50.91	1	21	21	32	0.977041	1.06377	0.983672	0.999987	1.00338	440	49.1537	6.21436	0.99568	0.538939
Q921M7	Protein FAM49B OS=Mus musculus GN=Fam49b PE=1 SV=1 - [FA49B_MOUSE]	50.62	1	11	13	21	1.00458	0.926802	0.915321	1.08564	1.036	324	36.7527	6.06201	1.01232	0.830679
O88587	Catechol O-methyltransferase OS=Mus musculus GN=Comt PE=1 SV=2 - [COMT_MOUSE]	46.79	2	9	9	17	0.924473	1.07394	0.954258	1.05105	1.02262	265	29.4673	5.8335	1.00931	0.776806
Q8CFX1	GDH/6PGL endoplasmic bifunctional protein OS=Mus musculus GN=H6pd PE=1 SV=2 - [G6PE_MOUSE]	23.45	6	16	16	25	0.90915	0.84055	1.22164	1.12822	1.07933	789	88.8717	6.93213	1.14306	0.0763551
Q3U8Y7	Putative uncharacterized protein OS=Mus musculus GN=Psmc3 PE=2 SV=1 - [Q3U8Y7_MOUSE]	47.75	14	16	16	29	0.999476	1.10969	0.940711	0.950741	0.993895	423	47.3085	5.22412	0.961782	0.144428
P05202	Aspartate aminotransferase, mitochondrial OS=Mus musculus GN=Got2 PE=1 SV=1 - [AATM_MOUSE]	31.63	1	15	15	23	1.03958	1.09659	0.874996	0.995098	0.959998	430	47.3812	8.99756	0.943364	0.252702
Q61081	Hsp90 co-chaperone Cdc37 OS=Mus musculus GN=Cdc37 PE=1 SV=1 - [CDC37_MOUSE]	20.58	1	6	6	14	0.971669	1.07551	0.862425	1.00563	0.997663	379	44.5649	5.33838	0.955238	0.439973
Q8R1B4	Eukaryotic translation initiation factor 3 subunit C OS=Mus musculus GN=Eif3c PE=1 SV=1 - [EIF3C_MOUSE]	23.49	9	21	21	31	0.961416	1.12022	0.927263	0.96865	1.04365	911	105.465	5.78271	0.979856	0.618059
Q99JB2	Stomatin-like protein 2, mitochondrial OS=Mus musculus GN=Stoml2 PE=1 SV=1 - [STML2_MOUSE]	31.44	3	8	8	14	1.07332	1.04952	0.985996	0.924492	0.951838	353	38.3612	8.86572	0.954109	0.124193
Q69ZN7	Myoferlin OS=Mus musculus GN=Myof PE=1 SV=2 - [MYOF_MOUSE]	14.45	3	27	28	35	1.1802	1.06687	0.933792	0.86517	0.875334	2048	233.177	6.16357	0.891432	0.0370778
P00920	Carbonic anhydrase 2 OS=Mus musculus GN=Ca2 PE=1 SV=4 - [CAH2_MOUSE]	59.62	2	11	11	32	1.04236	0.779387	1.24791	1.06405	0.97682	260	29.0145	7.00537	1.09626	0.351155
Q3UJW9	Putative uncharacterized protein OS=Mus musculus GN=Akr1a1 PE=2 SV=1 - [Q3UJW9_MOUSE]	46.15	5	13	13	30	1.03284	0.949379	1.04502	0.993516	1.0128	325	36.592	7.38623	1.01711	0.364244
Q78NS1	Reticulon OS=Mus musculus GN=Rtn4 PE=2 SV=1 - [Q78NS1_MOUSE]	34.17	1	1	6	24	0.782579	0.81177	1.09607	1.39987	1.26419	199	22.4524	9.40771	1.25338	0.102294
Q3TUI9	Proteasome subunit alpha type OS=Mus musculus GN=Psma5 PE=2 SV=1 - [Q3TUI9_MOUSE]	43.57	5	8	8	20	0.921613	1.03551	0.955957	1.09349	1.06634	241	26.3942	4.85596	1.0386	0.456816
G5E846	Peripherin OS=Mus musculus GN=Prph PE=1 SV=1 - [G5E846_MOUSE]	42.53	5	17	22	59	1.21702	0.932042	1.15578	0.839545	0.815129	475	54.2646	5.51611	0.936819	0.623863
Q3TF41	Nucleosome assembly protein 1-like 1, isoform CRA_d OS=Mus musculus GN=Nap1l1 PE=2 SV=1 - [Q3TF41_MOUSE]	30.71	5	7	8	20	0.970358	0.890338	1.17543	1.02341	1.08486	368	42.7059	4.55127	1.09456	0.165975
Q3UA79	Putative uncharacterized protein OS=Mus musculus GN=Tap2 PE=2 SV=1 - [Q3UA79_MOUSE]	20.83	10	12	12	19	0.822847	1.20317	0.804704	0.926503	1.28269	701	77.2648	7.23975	1.00463	0.975351
P63028	Translationally-controlled tumor protein OS=Mus musculus GN=Tpt1 PE=1 SV=1 - [TCTP_MOUSE]	33.14	2	5	5	22	0.95955	1.23388	0.889175	0.898735	0.98686	172	19.4496	4.85596	0.924923	0.137627
F7A0B0	Myelin basic protein (Fragment) OS=Mus musculus GN=Mbp PE=1 SV=1 - [F7A0B0_MOUSE]	36.22	6	1	7	25	1.09175	0.942272	1.14368	0.904694	0.902859	196	21.3358	10.77	0.983744	0.859976
Q91VC3	Eukaryotic initiation factor 4A-III OS=Mus musculus GN=Eif4a3 PE=1 SV=3 - [IF4A3_MOUSE]	43.07	7	15	18	32	0.989864	1.02624	0.924416	1.01175	1.03718	411	46.8102	6.72705	0.991117	0.817413
Q8JZN5	Acyl-CoA dehydrogenase family member 9, mitochondrial OS=Mus musculus GN=Acad9 PE=1 SV=2 - [ACAD9_MOUSE]	24.32	5	13	13	28	0.909742	0.927679	1.07218	1.12426	1.0983	625	68.6787	7.45947	1.09825	0.0226677
Q9DCL9	Multifunctional protein ADE2 OS=Mus musculus GN=Paics PE=1 SV=4 - [PUR6_MOUSE]	32.94	3	13	13	25	0.950226	1.05065	0.986961	0.99689	1.02334	425	46.9761	7.2251	1.0024	0.848006
P40936	Indolethylamine N-methyltransferase OS=Mus musculus GN=Inmt PE=1 SV=1 - [INMT_MOUSE]	37.5	1	8	8	18	1.15928	0.948247	1.0895	0.888455	0.869573	264	29.4408	6.39209	0.949176	0.547089
Q91WS0	CDGSH iron-sulfur domain-containing protein 1 OS=Mus musculus GN=Cisd1 PE=1 SV=1 - [CISD1_MOUSE]	44.44	1	4	4	20	0.867494	0.887307	1.11106	1.21306	1.05842	108	12.0892	9.05615	1.12751	0.107423
Q3UM45	Protein phosphatase 1 regulatory subunit 7 OS=Mus musculus GN=Ppp1r7 PE=1 SV=2 - [PP1R7_MOUSE]	41.27	3	11	11	14	0.98999	0.968508	1.01444	1.03986	1.04097	361	41.2665	4.91943	1.03176	0.0698333
Q80X68	Citrate synthase OS=Mus musculus GN=Csl PE=1 SV=1 - [Q80X68_MOUSE]	20.6	2	1	7	23	0.740929	0.886079	1.05294	1.49206	1.12086	466	52.2918	8.79248	1.22195	0.245198
P70333	Heterogeneous nuclear ribonucleoprotein H2 OS=Mus musculus GN=Hnrnph2 PE=1 SV=1 - [HNRH2_MOUSE]	24.72	2	3	8	24	1.02618	1.04487	0.898129	0.943524	0.97596	449	49.2483	6.30322	0.939205	0.115587
Q8BIJ6	Isoleucine--tRNA ligase, mitochondrial OS=Mus musculus GN=Iars2 PE=1 SV=1 - [SYIM_MOUSE]	22.04	6	16	16	22	0.919718	0.955144	1.07029	1.10272	1.03215	1012	112.732	6.81494	1.06839	0.0795137
F6RJ39	Apoptotic chromatin condensation inducer in the nucleus (Fragment) OS=Mus musculus GN=Acin1 PE=1 SV=1 - [F6RJ39_MOUSE]	15.25	11	11	17	27	1.02816	1.09795	0.874717	0.99805	0.990784	1272	143.565	5.74463	0.954517	0.373545
Q91V55	40S ribosomal protein S5 OS=Mus musculus GN=Rps5 PE=1 SV=1 - [Q91V55_MOUSE]	37.25	4	6	6	15	0.961524	1.25382	0.759297	0.929134	0.995579	204	22.8621	9.71533	0.89467	0.273926
Q2VLH6	Scavenger receptor cysteine-rich type 1 protein M130 OS=Mus musculus GN=Cd163 PE=1 SV=2 - [C163A_MOUSE]	21.94	2	20	20	32	0.962919	0.9917	0.993222	0.996391	1.13087	1121	120.842	6.23975	1.04016	0.472128
Q3UC32	Actin-related protein 2/3 complex subunit 5 OS=Mus musculus GN=Arpc5 PE=2 SV=1 - [Q3UC32_MOUSE]	56.95	3	1	8	15	1.03421	1.04409	0.909387	0.986734	0.992669	151	16.2793	5.40186	0.96293	0.30485
F6ZIA4	Myelin basic protein (Fragment) OS=Mus musculus GN=Mbp PE=1 SV=1 - [F6ZIA4_MOUSE]	45.86	6	1	7	24	1.52656	0.612541	1.96512	0.470013	0.495989	157	17.0987	10.8726	0.977042	0.9671
P84096	Rho-related GTP-binding protein RhoG OS=Mus musculus GN=Rhog PE=1 SV=1 - [RHOG_MOUSE]	52.36	10	7	8	15	0.98881	0.943963	0.991254	1.05897	1.02609	191	21.2949	8.11865	1.02544	0.32598
Q9R0P5	Destrin OS=Mus musculus GN=Dstn PE=1 SV=3 - [DEST_MOUSE]	80	1	12	13	31	1.14141	1.08223	0.948009	0.922244	0.864348	165	18.5095	7.97217	0.911534	0.0702483
Q9CR68	Cytochrome b-c1 complex subunit Rieske, mitochondrial OS=Mus musculus GN=Uqcrfs1 PE=1 SV=1 - [UCRI_MOUSE]	45.26	1	10	10	27	0.814896	0.891413	1.0511	1.33222	1.09159	274	29.3492	8.70459	1.15831	0.212551
Q61702	Inter-alpha-trypsin inhibitor heavy chain H1 OS=Mus musculus GN=Itih1 PE=1 SV=2 - [ITIH1_MOUSE]	14.22	4	9	9	18	1.03551	1.18093	0.949976	0.871969	0.943347	907	101.004	6.96143	0.921764	0.0880163
B2CY77	Laminin receptor (Fragment) OS=Mus musculus GN=Rpsa PE=2 SV=1 - [B2CY77_MOUSE]	49.15	5	13	14	27	0.974801	1.12715	0.885966	0.920295	1.01696	295	32.8295	4.86865	0.941075	0.271642
P10922	Histone H1.0 OS=Mus musculus GN=H1f0 PE=2 SV=4 - [H10_MOUSE]	31.44	3	6	6	20	1.02772	1.28637	0.762275	1.00744	0.89303	194	20.8482	10.9019	0.88758	0.252435
Q8K0U4	Heat shock 70 kDa protein 12A OS=Mus musculus GN=Hspa12a PE=1 SV=1 - [HS12A_MOUSE]	23.7	2	13	14	20	0.959088	0.783433	1.41394	1.06069	1.00395	675	74.8245	6.771	1.15953	0.339168
A0A0U1RNP7	Perilipin-1 (Fragment) OS=Mus musculus GN=Plin1 PE=1 SV=1 - [A0A0U1RNP7_MOUSE]	85.59	1	1	6	15	0.715986	0.775233	1.29215	1.49309	1.20899	111	11.567	5.75732	1.33141	0.059069
Q8BJ56	Patatin-like phospholipase domain-containing protein 2 OS=Mus musculus GN=Pnpla2 PE=1 SV=1 - [PLPL2_MOUSE]	29.63	3	12	12	24	0.90783	0.657995	1.37864	1.2733	1.12571	486	53.6225	6.45557	1.25922	0.0715289
P97384	Annexin A11 OS=Mus musculus GN=Anxa11 PE=1 SV=2 - [ANX11_MOUSE]	30.22	2	12	13	28	1.02294	0.96963	1.04062	1.01819	0.979806	503	54.0448	7.66455	1.01287	0.540858
Q02819	Nucleobindin-1 OS=Mus musculus GN=Nucb1 PE=1 SV=2 - [NUCB1_MOUSE]	43.14	8	17	17	33	1.00833	1.02276	1.00637	0.982317	0.962332	459	53.3759	5.07178	0.983673	0.320342
P14685	26S proteasome non-ATPase regulatory subunit 3 OS=Mus musculus GN=Psmd3 PE=1 SV=3 - [PSMD3_MOUSE]	26.98	5	13	13	22	0.997742	1.04706	0.950925	0.978112	1.01846	530	60.6803	8.44092	0.982498	0.45983
J3QQ30	Phosphatidylinositol transfer protein alpha isoform OS=Mus musculus GN=Pitpna PE=1 SV=1 - [J3QQ30_MOUSE]	53.87	7	13	14	25	1.0115	0.964435	1.00718	1.03128	1.056	271	31.817	6.3667	1.03149	0.157146
Q32P00	Chromobox homolog 3 (Drosophila HP1 gamma) OS=Mus musculus GN=Cbx3 PE=2 SV=1 - [Q32P00_MOUSE]	55.74	6	8	9	22	0.989876	1.01894	0.795278	1.10625	1.0448	183	20.7993	5.13525	0.98211	0.867405
P49442	Inositol polyphosphate 1-phosphatase OS=Mus musculus GN=Inpp1 PE=1 SV=2 - [INPP_MOUSE]	27.27	5	8	8	11	0.975485	0.890154	1.09158	1.07024	1.05173	396	43.3189	5.0083	1.07118	0.0252971
Q8BRF7	Sec1 family domain-containing protein 1 OS=Mus musculus GN=Scfd1 PE=1 SV=1 - [SCFD1_MOUSE]	21.75	2	10	10	17	0.963005	1.00406	1.06349	0.980366	1.02916	639	72.2771	6.37939	1.02434	0.424092
Q3UAX2	Lipoprotein lipase OS=Mus musculus GN=Lpl PE=2 SV=1 - [Q3UAX2_MOUSE]	25	19	9	9	17	0.849187	1.09826	1.04416	0.901867	1.17409	464	51.9922	7.53271	1.04004	0.661195
Q9CXS4	Centromere protein V OS=Mus musculus GN=Cenpv PE=1 SV=2 - [CENPV_MOUSE]	37.7	2	7	7	13	1.03259	0.997944	1.10352	0.874758	0.935746	252	27.5238	9.78857	0.97134	0.719169
P62141	Serine/threonine-protein phosphatase PP1-beta catalytic subunit OS=Mus musculus GN=Ppp1cb PE=1 SV=3 - [PP1B_MOUSE]	27.83	4	3	8	19	1.04725	0.917159	1.10181	0.995548	0.972693	327	37.1626	6.18896	1.02335	0.611778
P37804	Transgelin OS=Mus musculus GN=Tagln PE=1 SV=3 - [TAGL_MOUSE]	63.68	1	13	13	39	1.2139	1.00555	0.974322	0.87027	0.831099	201	22.5614	8.80713	0.891897	0.126429
P08551	Neurofilament light polypeptide OS=Mus musculus GN=Nefl PE=1 SV=5 - [NFL_MOUSE]	32.23	2	15	18	33	1.21105	0.857312	1.39289	0.803106	0.798177	543	61.4711	4.64014	0.998058	0.99284
Q8BK60	Putative uncharacterized protein OS=Mus musculus GN=Serpinb1a PE=2 SV=1 - [Q8BK60_MOUSE]	33.77	6	13	13	25	1.11167	0.97756	0.90843	0.987919	0.995108	379	42.5908	6.37939	0.963819	0.322694
Q99LD8	N(G),N(G)-dimethylarginine dimethylaminohydrolase 2 OS=Mus musculus GN=Ddah2 PE=1 SV=1 - [DDAH2_MOUSE]	39.3	4	8	8	16	1.09548	0.935112	1.04892	1.00128	0.956163	285	29.6273	6.01123	1.00212	0.947404
A0A0R4IZW8	Calpain small subunit 1 OS=Mus musculus GN=Capns1 PE=1 SV=1 - [A0A0R4IZW8_MOUSE]	35.82	3	7	7	13	1.0345	0.917992	1.09933	1.0118	0.975764	268	28.3879	5.63037	1.02897	0.5103
Q6DFW4	Nucleolar protein 58 OS=Mus musculus GN=Nop58 PE=1 SV=1 - [NOP58_MOUSE]	24.44	6	10	10	23	1.11769	1.09574	0.820136	0.953567	0.948765	536	60.3047	8.33838	0.90749	0.169896
Q91ZW3	SWI/SNF-related matrix-associated actin-dependent regulator of chromatin subfamily A member 5 OS=Mus musculus GN=Smarca5 PE=1 SV=1 - [SMCA5_MOUSE]	18.65	6	18	19	28	1.01921	1.03565	0.92299	0.959082	0.98146	1051	121.55	8.14795	0.95451	0.114062
Q8R0M2	Ugp2 protein (Fragment) OS=Mus musculus GN=Ugp2 PE=2 SV=1 - [Q8R0M2_MOUSE]	37.37	3	16	16	25	0.903916	1.01987	0.97499	1.10031	1.04234	495	55.463	7.32764	1.03921	0.393114
Q8BMK4	Cytoskeleton-associated protein 4 OS=Mus musculus GN=Ckap4 PE=1 SV=2 - [CKAP4_MOUSE]	35.48	1	18	18	28	0.956774	1.06724	0.958706	1.04924	1.00794	575	63.6536	5.64307	1.0053	0.856535
O08583	THO complex subunit 4 OS=Mus musculus GN=Alyref PE=1 SV=3 - [THOC4_MOUSE]	26.27	5	5	5	13	1.03224	1.08819	0.852131	0.943566	0.930286	255	26.9236	11.1509	0.908661	0.085752
Q3TJN6	Sorting nexin OS=Mus musculus GN=Snx5 PE=2 SV=1 - [Q3TJN6_MOUSE]	39.36	4	15	18	28	0.911749	0.905711	0.978453	1.09298	1.14955	404	46.769	6.3667	1.07366	0.2826
P61027	Ras-related protein Rab-10 OS=Mus musculus GN=Rab10 PE=1 SV=1 - [RAB10_MOUSE]	50.5	22	8	11	22	0.957885	0.885896	1.16814	1.08875	1.06373	200	22.5266	8.38232	1.10688	0.0761318
Q5RKP0	Vat1 protein (Fragment) OS=Mus musculus GN=Vat1 PE=2 SV=1 - [Q5RKP0_MOUSE]	27.68	4	8	8	18	1.04586	0.982876	1.08074	0.957066	0.929611	401	42.4947	6.3667	0.989139	0.83986
P32067	Lupus La protein homolog OS=Mus musculus GN=Ssb PE=1 SV=1 - [LA_MOUSE]	38.8	6	7	15	25	0.941535	1.07168	0.888938	1.02546	1.05071	415	47.727	9.77393	0.988369	0.837937
Q9D6Z1	Nucleolar protein 56 OS=Mus musculus GN=Nop56 PE=1 SV=2 - [NOP56_MOUSE]	23.79	10	11	11	22	1.10146	1.16912	0.797783	0.939156	0.954466	580	64.4241	9.14404	0.897135	0.173936
A0A068BFR3	RAS oncogene family protein OS=Mus musculus GN=Rab11b PE=2 SV=1 - [A0A068BFR3_MOUSE]	56.42	13	12	12	21	1.00941	0.932832	1.05764	1.07036	1.00818	218	24.4735	5.93506	1.04539	0.139585
A0A0R3P9C8	NADH dehydrogenase [ubiquinone] 1 alpha subcomplex subunit 9, mitochondrial OS=Mus musculus GN=Ndufa9 PE=1 SV=1 - [A0A0R3P9C8_MOUSE]	39.95	2	13	13	23	0.84416	0.964471	1.01682	1.2335	1.08055	373	42.0948	9.08545	1.11029	0.227127
P27661	Histone H2AX OS=Mus musculus GN=H2afx PE=1 SV=2 - [H2AX_MOUSE]	49.65	2	6	10	58	0.998893	1.08343	0.669682	1.05334	1.01703	143	15.1334	10.7407	0.91335	0.551453
Q61553	Fascin OS=Mus musculus GN=Fscn1 PE=1 SV=4 - [FSCN1_MOUSE]	39.55	3	15	15	23	0.938679	0.845499	1.02933	1.21313	1.03003	493	54.4739	6.88818	1.09083	0.276478
Q3UZ39	Leucine-rich repeat flightless-interacting protein 1 OS=Mus musculus GN=Lrrfip1 PE=1 SV=2 - [LRRF1_MOUSE]	29.22	5	13	14	17	1.05879	1.00883	0.944363	0.997471	1.0018	729	79.2012	4.81787	0.98121	0.413554
Q9CQ65	S-methyl-5'-thioadenosine phosphorylase OS=Mus musculus GN=Mtap PE=1 SV=1 - [MTAP_MOUSE]	27.92	1	6	6	17	1.03816	0.959608	1.02987	1.03281	1.00281	283	31.0417	7.13721	1.02183	0.147517
P48758	Carbonyl reductase [NADPH] 1 OS=Mus musculus GN=Cbr1 PE=1 SV=3 - [CBR1_MOUSE]	39.35	2	8	9	18	0.95825	0.940165	1.07479	1.10638	1.01424	277	30.622	8.30908	1.06514	0.137969
A2AJY2	Collagen alpha-1(XV) chain OS=Mus musculus GN=Col15a1 PE=1 SV=1 - [A2AJY2_MOUSE]	9.52	4	11	11	27	0.937353	0.762224	1.48365	1.10373	1.06143	1345	138.206	4.88135	1.21627	0.248784
P43275	Histone H1.1 OS=Mus musculus GN=Hist1h1a PE=1 SV=2 - [H11_MOUSE]	39.91	1	7	9	30	0.856114	1.07031	0.737938	1.20938	1.15695	213	21.7719	10.9312	1.03476	0.837762
O70503	Very-long-chain 3-oxoacyl-CoA reductase OS=Mus musculus GN=Hsd17b12 PE=1 SV=1 - [DHB12_MOUSE]	33.33	3	8	8	17	0.942068	0.993065	1.04408	1.03485	1.04485	312	34.7194	9.5249	1.04126	0.00586632
Q3UNN1	Putative uncharacterized protein OS=Mus musculus GN=Sept7 PE=2 SV=1 - [Q3UNN1_MOUSE]	31.34	10	11	13	32	1.04461	0.959405	0.99488	1.02568	0.944898	418	48.6461	8.63135	0.988485	0.678414
P60122	RuvB-like 1 OS=Mus musculus GN=Ruvbl1 PE=1 SV=1 - [RUVB1_MOUSE]	41.67	4	14	14	25	0.997521	1.10558	0.860133	1.01597	1.0056	456	50.1823	6.41748	0.960568	0.516961
P62137	Serine/threonine-protein phosphatase PP1-alpha catalytic subunit OS=Mus musculus GN=Ppp1ca PE=1 SV=1 - [PP1A_MOUSE]	26.67	4	3	8	17	0.947261	1.0739	0.949525	1.06264	1.04379	330	37.5158	6.32861	1.01865	0.641041
Q3TZZ7	Extended synaptotagmin-2 OS=Mus musculus GN=Esyt2 PE=1 SV=1 - [ESYT2_MOUSE]	19.41	2	12	12	20	1.02828	0.984638	1.03556	1.03313	0.963586	845	94.0806	7.75244	1.01076	0.685971
P26638	Serine--tRNA ligase, cytoplasmic OS=Mus musculus GN=Sars PE=1 SV=3 - [SYSC_MOUSE]	30.27	7	12	12	22	0.960712	1.03255	0.986569	0.986435	1.02429	512	58.3517	6.30322	0.999098	0.943538
Q99KC8	von Willebrand factor A domain-containing protein 5A OS=Mus musculus GN=Vwa5a PE=1 SV=2 - [VMA5A_MOUSE]	25.47	7	16	16	22	1.01852	0.982757	1.01963	0.978186	1.04123	793	87.0874	6.58057	1.01302	0.55541
A0A1B0GX27	Branched-chain-amino-acid aminotransferase OS=Mus musculus GN=Bcat2 PE=1 SV=1 - [A0A1B0GX27_MOUSE]	30.67	6	9	9	20	0.926048	0.928643	1.12135	1.05583	1.09341	388	43.4655	8.42627	1.0902	0.0410689
P48962	ADP/ATP translocase 1 OS=Mus musculus GN=Slc25a4 PE=1 SV=4 - [ADT1_MOUSE]	62.08	3	6	17	30	0.849292	0.886833	1.08847	1.23669	1.13442	298	32.8831	9.71533	1.15319	0.0738265
Q01730	Ras suppressor protein 1 OS=Mus musculus GN=Rsu1 PE=1 SV=3 - [RSU1_MOUSE]	35.38	9	9	9	21	0.980721	0.883825	1.17187	1.07115	1.01416	277	31.5307	8.88037	1.08573	0.204845
Q3TL95	Proteasome subunit alpha type (Fragment) OS=Mus musculus GN=Psma4 PE=2 SV=1 - [Q3TL95_MOUSE]	36.55	5	8	8	21	0.95078	1.06981	0.921524	1.00346	1.08414	249	27.8703	7.32764	1.00304	0.954686
Q3THW7	Eukaryotic translation initiation factor 3 subunit H OS=Mus musculus GN=Eif3h PE=2 SV=1 - [Q3THW7_MOUSE]	26.42	6	10	10	17	0.996114	1.16254	0.871292	0.895799	1.00535	352	39.779	6.53662	0.924145	0.205946
Q91VR5	ATP-dependent RNA helicase DDX1 OS=Mus musculus GN=Ddx1 PE=1 SV=1 - [DDX1_MOUSE]	25.54	4	14	14	24	0.996803	1.04597	0.990696	0.970414	0.991257	740	82.4478	7.21045	0.984122	0.149609
P42208	Septin-2 OS=Mus musculus GN=Sept2 PE=1 SV=2 - [SEPT2_MOUSE]	58.73	10	14	14	24	1.00988	1.0149	1.01681	0.972183	0.968618	361	41.4993	6.55127	0.98587	0.462332
Q7TPV4	Myb-binding protein 1A OS=Mus musculus GN=Mybbp1a PE=1 SV=2 - [MBB1A_MOUSE]	19.27	3	22	22	28	1.00931	1.17245	0.780722	0.915262	1.05124	1344	151.942	8.95361	0.91574	0.392362
Q7TMB8	Cytoplasmic FMR1-interacting protein 1 OS=Mus musculus GN=Cyfip1 PE=1 SV=1 - [CYFP1_MOUSE]	16.92	6	9	19	30	0.958487	0.963638	1.04491	1.06131	1.00998	1253	145.148	6.90283	1.03874	0.124073
O08795	Glucosidase 2 subunit beta OS=Mus musculus GN=Prkcsh PE=1 SV=1 - [GLU2B_MOUSE]	22.07	2	13	13	25	1.03115	1.02839	1.03084	0.968966	0.956963	521	58.7558	4.4624	0.98559	0.595723
Q80UU9	Membrane-associated progesterone receptor component 2 OS=Mus musculus GN=Pgrmc2 PE=1 SV=2 - [PGRC2_MOUSE]	46.54	1	6	7	13	0.990477	0.96952	1.07875	1.01148	0.98921	217	23.3196	5.14795	1.02648	0.433528
P63087	Serine/threonine-protein phosphatase PP1-gamma catalytic subunit OS=Mus musculus GN=Ppp1cc PE=1 SV=1 - [PP1G_MOUSE]	22.29	4	2	7	19	0.997069	1.00727	1.00702	1.01522	0.994798	323	36.9597	6.53662	1.00568	0.432387
G3UVV4	Hexokinase 1, isoform CRA_f OS=Mus musculus GN=Hk1 PE=1 SV=1 - [G3UVV4_MOUSE]	23.01	10	16	18	26	1.06752	1.05317	0.97422	0.926648	0.937759	917	101.808	6.66846	0.946209	0.0633675
Q8VCT3	Aminopeptidase B OS=Mus musculus GN=Rnpep PE=1 SV=2 - [AMPB_MOUSE]	27.08	3	14	14	26	1.02087	1.04824	0.931723	0.955087	0.999494	650	72.3701	5.35107	0.962101	0.192889
P23116	Eukaryotic translation initiation factor 3 subunit A OS=Mus musculus GN=Eif3a PE=1 SV=5 - [EIF3A_MOUSE]	24.26	8	33	33	43	0.981793	1.10732	0.940642	0.952824	1.00163	1344	161.838	6.771	0.965033	0.204273
Q8BP92	Reticulocalbin-2 OS=Mus musculus GN=Rcn2 PE=1 SV=1 - [RCN2_MOUSE]	49.38	6	13	14	28	1.00268	0.962571	1.07353	1.00106	0.979252	320	37.2478	4.42432	1.01795	0.594729
Q8C5J1	Aldehyde dehydrogenase OS=Mus musculus PE=2 SV=1 - [Q8C5J1_MOUSE]	26.76	11	9	10	20	1.0373	1.03477	1.01642	0.961572	0.95383	426	47.6519	5.85889	0.977273	0.364459
Q9QUR6	Prolyl endopeptidase OS=Mus musculus GN=Prep PE=1 SV=1 - [PPCE_MOUSE]	25.77	4	14	14	21	0.992561	1.02973	0.953292	0.993457	1.03564	710	80.6999	5.73193	0.994131	0.825678
P30681	High mobility group protein B2 OS=Mus musculus GN=Hmgb2 PE=1 SV=3 - [HMGB2_MOUSE]	51.9	6	9	13	32	0.853426	0.986065	0.745682	1.27602	1.19344	210	24.1469	7.31299	1.07171	0.705734
P19157	Glutathione S-transferase P 1 OS=Mus musculus GN=Gstp1 PE=1 SV=2 - [GSTP1_MOUSE]	35.24	3	2	5	28	1.10213	0.954685	1.06101	0.956529	0.957211	210	23.5941	7.86963	0.991582	0.832426
Q922Q8	Leucine-rich repeat-containing protein 59 OS=Mus musculus GN=Lrrc59 PE=1 SV=1 - [LRC59_MOUSE]	42.35	3	11	11	24	0.943462	1.06227	1.0128	0.992202	1.02804	307	34.8558	9.5249	1.01102	0.402562
Q9DBM2	Peroxisomal bifunctional enzyme OS=Mus musculus GN=Ehhadh PE=1 SV=4 - [ECHP_MOUSE]	35.24	2	21	21	33	0.904447	0.911031	1.12129	1.04531	1.14858	718	78.252	9.12939	1.10506	0.0775149
B8JJN0	Protein Gm20547 OS=Mus musculus GN=Gm20547 PE=3 SV=1 - [B8JJN0_MOUSE]	13.01	13	17	19	29	0.968341	0.976033	1.16768	0.946407	1.03581	1276	142.235	7.35693	1.04997	0.519142
P35980	60S ribosomal protein L18 OS=Mus musculus GN=Rpl18 PE=1 SV=3 - [RL18_MOUSE]	28.19	9	5	5	15	0.874467	1.26423	0.758329	1.01407	0.99628	188	21.6312	11.7808	0.922894	0.447506
Q9D9V3	Ethylmalonyl-CoA decarboxylase OS=Mus musculus GN=Echdc1 PE=1 SV=2 - [ECHD1_MOUSE]	38.82	2	10	10	19	0.957721	0.929755	0.969759	1.31192	0.9955	322	35.4444	7.00537	1.09239	0.48797
Q3U4D1	Adenosylhomocysteinase OS=Mus musculus PE=2 SV=1 - [Q3U4D1_MOUSE]	49.77	6	16	17	27	1.11241	1.01602	0.924838	0.960913	0.924291	432	47.6722	6.53662	0.936681	0.0349983
Q07076	Annexin A7 OS=Mus musculus GN=Anxa7 PE=1 SV=2 - [ANXA7_MOUSE]	30.89	6	13	13	25	1.07613	1.00437	1.00118	0.941226	0.976389	463	49.8933	6.17627	0.972933	0.256815
A0A1B0GR19	Reticulocalbin-3 (Fragment) OS=Mus musculus GN=Rcn3 PE=1 SV=1 - [A0A1B0GR19_MOUSE]	36.13	6	9	9	16	1.0276	1.20228	0.855851	0.970792	0.866478	274	31.8233	4.89404	0.897707	0.108548
Q9CQ92	Mitochondrial fission 1 protein OS=Mus musculus GN=Fis1 PE=1 SV=1 - [FIS1_MOUSE]	34.21	3	5	5	14	0.947462	0.969344	1.06122	0.999403	1.03607	152	16.998	8.52881	1.03223	0.21757
P14602	Heat shock protein beta-1 OS=Mus musculus GN=Hspb1 PE=1 SV=3 - [HSPB1_MOUSE]	64.59	4	11	11	20	1.02611	0.903802	1.24532	0.896417	0.968901	209	22.9997	6.55127	1.03688	0.762992
Q5XJY5	Coatomer subunit delta OS=Mus musculus GN=Arcn1 PE=1 SV=2 - [COPD_MOUSE]	30.92	5	17	17	31	0.960677	1.04121	1.00007	0.988885	0.99674	511	57.1932	6.21436	0.99523	0.291082
Q6PIP8	Igh protein OS=Mus musculus GN=Igh PE=1 SV=1 - [Q6PIP8_MOUSE]	13.36	11	2	5	10	1.03976	1.01217	1.3527	0.703974	0.934575	464	51.2135	7.73779	0.997084	0.990072
Q9D2G2	Dihydrolipoyllysine-residue succinyltransferase component of 2-oxoglutarate dehydrogenase complex, mitochondrial OS=Mus musculus GN=Dlst PE=1 SV=1 - [ODO2_MOUSE]	25.77	1	8	8	19	0.800428	0.861311	1.08631	1.40664	1.10042	454	48.9635	8.95361	1.19779	0.199769
Q8CIN4	Serine/threonine-protein kinase PAK 2 OS=Mus musculus GN=Pak2 PE=1 SV=1 - [PAK2_MOUSE]	22.71	9	9	9	15	1.04671	1.00042	0.991279	0.986548	1.00562	524	57.8938	5.77002	0.99448	0.453771
Q61699	Heat shock protein 105 kDa OS=Mus musculus GN=Hsph1 PE=1 SV=2 - [HS105_MOUSE]	25.17	6	15	16	21	1.0236	1.1335	0.9124	0.932366	0.97604	858	96.3464	5.52881	0.940269	0.0865651
Q9DB20	ATP synthase subunit O, mitochondrial OS=Mus musculus GN=Atp5o PE=1 SV=1 - [ATPO_MOUSE]	44.13	5	8	8	17	0.906776	1.0015	0.98381	1.12118	1.01481	213	23.3487	9.99365	1.03993	0.436601
P99026	Proteasome subunit beta type-4 OS=Mus musculus GN=Psmb4 PE=1 SV=1 - [PSB4_MOUSE]	28.79	1	5	5	10	0.981607	1.02083	0.969436	0.959845	1.03031	264	29.0973	5.64307	0.986532	0.597632
P28352	DNA-(apurinic or apyrimidinic site) lyase OS=Mus musculus GN=Apex1 PE=1 SV=2 - [APEX1_MOUSE]	44.16	4	10	10	15	1.0704	1.03283	0.935909	0.970376	0.946038	317	35.4681	7.91357	0.950775	0.0393661
Q9Z1F9	SUMO-activating enzyme subunit 2 OS=Mus musculus GN=Uba2 PE=1 SV=1 - [SAE2_MOUSE]	29.15	5	16	16	23	1.05002	0.983091	0.929317	1.00875	1.00991	638	70.5247	5.23682	0.982659	0.584544
Q3TCE7	Putative uncharacterized protein OS=Mus musculus GN=Arpc1b PE=2 SV=1 - [Q3TCE7_MOUSE]	18.82	7	5	5	10	1.01656	0.989685	0.895283	1.0426	1.04484	372	41.0655	8.35303	0.99424	0.91959
P85094	Isochorismatase domain-containing protein 2A OS=Mus musculus GN=Isoc2a PE=1 SV=1 - [ISC2A_MOUSE]	38.83	3	6	6	9	0.811206	0.945935	0.986139	1.27607	1.02001	206	22.403	8.01611	1.09407	0.412393
O70251	Elongation factor 1-beta OS=Mus musculus GN=Eef1b PE=1 SV=5 - [EF1B_MOUSE]	46.67	6	8	10	21	0.997604	1.1599	0.85647	0.948303	1.01152	225	24.6782	4.69092	0.938764	0.308251
P09055	Integrin beta-1 OS=Mus musculus GN=Itgb1 PE=1 SV=1 - [ITB1_MOUSE]	23.68	2	18	18	30	0.98221	0.891735	1.11647	1.07817	1.01514	798	88.1733	5.93506	1.06993	0.141704
Q8C0C7	Phenylalanine--tRNA ligase alpha subunit OS=Mus musculus GN=Farsa PE=1 SV=1 - [SYFA_MOUSE]	22.05	8	11	11	17	0.940408	1.07254	0.914403	0.995118	1.05757	508	57.5628	8.27979	0.98903	0.816539
B1ATS4	Calcium-transporting ATPase OS=Mus musculus GN=Atp2a3 PE=1 SV=1 - [B1ATS4_MOUSE]	16.21	9	8	14	27	1.06215	0.935838	0.979934	1.03923	0.975631	981	107.531	5.77002	0.998265	0.942231
Q91WD5	NADH dehydrogenase [ubiquinone] iron-sulfur protein 2, mitochondrial OS=Mus musculus GN=Ndufs2 PE=1 SV=1 - [NDUS2_MOUSE]	31.75	4	13	13	33	0.950282	0.968224	0.974538	1.12783	1.01808	463	52.5917	6.99072	1.04015	0.469375
Q9DCM2	Glutathione S-transferase kappa 1 OS=Mus musculus GN=Gstk1 PE=1 SV=3 - [GSTK1_MOUSE]	57.08	2	10	11	20	0.892905	0.81038	1.25905	1.1477	1.17068	226	25.6873	8.88037	1.19248	0.0294661
Q542I8	Integrin beta OS=Mus musculus GN=Itgb2 PE=1 SV=1 - [Q542I8_MOUSE]	19.48	5	13	13	15	1.05922	0.989344	0.917644	1.03593	1.06926	770	84.8379	7.04932	1.00761	0.882541
E9Q6A6	Collagen alpha-6(VI) chain OS=Mus musculus GN=Col6a6 PE=1 SV=2 - [E9Q6A6_MOUSE]	6.4	6	12	12	14	1.02776	0.818819	1.13765	1.1002	0.934042	2265	246.271	6.90283	1.0573	0.456631
Q9Z1N5	Spliceosome RNA helicase Ddx39b OS=Mus musculus GN=Ddx39b PE=1 SV=1 - [DX39B_MOUSE]	35.51	3	8	12	30	0.995955	1.02424	0.923422	1.04687	0.98831	428	49.004	5.66846	0.986201	0.733547
P04223	H-2 class I histocompatibility antigen, K-K alpha chain OS=Mus musculus GN=H2-K1 PE=1 SV=1 - [HA1K_MOUSE]	28.46	20	0	7	15						369	41.6198	7.03467	#DIV/0!	1
Q6ZWX6	Eukaryotic translation initiation factor 2 subunit 1 OS=Mus musculus GN=Eif2s1 PE=1 SV=3 - [IF2A_MOUSE]	53.97	2	17	17	21	0.920079	1.03242	0.952473	0.997666	1.03727	315	36.0854	5.08447	0.995803	0.876224
Q9CZX8	40S ribosomal protein S19 OS=Mus musculus GN=Rps19 PE=1 SV=3 - [RS19_MOUSE]	46.21	7	7	7	19	0.981351	1.20092	0.838748	0.912578	1.02376	145	16.0756	10.4038	0.925027	0.299309
P45376	Aldose reductase OS=Mus musculus GN=Akr1b1 PE=1 SV=3 - [ALDR_MOUSE]	61.71	5	19	19	33	0.935989	0.914736	1.05756	1.13106	1.07632	316	35.7095	7.18115	1.08831	0.0565931
Q3U561	Ribosomal protein OS=Mus musculus GN=Rpl10a PE=2 SV=1 - [Q3U561_MOUSE]	38.71	4	8	8	19	0.912843	1.18262	0.840535	1.00612	1.03287	217	24.7995	9.93506	0.959839	0.573647
P70290	55 kDa erythrocyte membrane protein OS=Mus musculus GN=Mpp1 PE=1 SV=1 - [EM55_MOUSE]	33.91	9	13	13	22	0.917691	0.792611	1.30452	1.14126	1.08058	466	52.1945	7.1958	1.17545	0.119709
E9QAS4	Chromodomain-helicase-DNA-binding protein 4 OS=Mus musculus GN=Chd4 PE=1 SV=1 - [E9QAS4_MOUSE]	14.2	23	21	22	31	1.03014	1.05936	0.887342	0.977907	0.993423	1902	216.234	5.92236	0.952891	0.289164
Q99KV1	DnaJ homolog subfamily B member 11 OS=Mus musculus GN=Dnajb11 PE=1 SV=1 - [DJB11_MOUSE]	35.2	1	10	10	19	0.996332	1.09205	0.965696	0.933768	0.989263	358	40.5297	6.31592	0.962909	0.146129
Q91YU9	Prdx5 protein (Fragment) OS=Mus musculus GN=Prdx5 PE=2 SV=1 - [Q91YU9_MOUSE]	93.26	1	1	6	15	0.888673	0.911678	1.03537	1.18787	1.11733	89	9.60308	5.37646	1.11352	0.12438
Q3U9G9	Lamin-B receptor OS=Mus musculus GN=Lbr PE=1 SV=2 - [LBR_MOUSE]	22.04	6	15	15	29	0.934802	0.965252	0.907133	1.15636	1.09222	626	71.3945	9.36377	1.0519	0.560444
Q9D6Y9	1,4-alpha-glucan-branching enzyme OS=Mus musculus GN=Gbe1 PE=1 SV=1 - [GLGB_MOUSE]	22.65	5	13	13	26	0.910869	1.08365	0.91025	1.08649	1.02417	702	80.3126	6.43018	1.00697	0.908917
Q6ZQK5	Arf-GAP with coiled-coil, ANK repeat and PH domain-containing protein 2 OS=Mus musculus GN=Acap2 PE=1 SV=2 - [ACAP2_MOUSE]	15.32	2	8	8	10	1.03156	1.01981	0.962169	0.968642	0.968145	770	87.1558	6.68311	0.966318	0.00418877
Q3U868	Poly [ADP-ribose] polymerase (Fragment) OS=Mus musculus GN=Parp1 PE=2 SV=1 - [Q3U868_MOUSE]	27.03	10	24	24	33	1.02751	0.980212	0.850849	1.13044	1.02919	973	107.842	9.02686	1.00349	0.971111
E9PZF0	Nucleoside diphosphate kinase OS=Mus musculus GN=Gm20390 PE=3 SV=1 - [E9PZF0_MOUSE]	64.42	6	5	12	34	0.98961	1.03425	0.985528	1.01819	1.0144	267	30.1807	8.71924	1.00604	0.61162
Q9Z2M7	Phosphomannomutase 2 OS=Mus musculus GN=Pmm2 PE=1 SV=1 - [PMM2_MOUSE]	35.95	4	9	9	20	0.982161	0.990874	0.98128	1.00884	1.07714	242	27.639	6.41748	1.02242	0.51537
Q3TCD4	Enoyl-CoA delta isomerase 2, mitochondrial OS=Mus musculus GN=Eci2 PE=1 SV=1 - [Q3TCD4_MOUSE]	21.96	8	4	7	11	0.890621	0.89236	1.12902	1.15442	1.07502	378	41.7533	8.73389	1.11949	0.0361078
E9PVS5	MICOS complex subunit MIC60 (Fragment) OS=Mus musculus GN=Immt PE=1 SV=1 - [E9PVS5_MOUSE]	52.66	1	2	9	19	0.90699	0.976814	1.01414	1.10131	1.06143	188	19.6641	9.08545	1.05896	0.144804
Q61033	Lamina-associated polypeptide 2, isoforms alpha/zeta OS=Mus musculus GN=Tmpo PE=1 SV=4 - [LAP2A_MOUSE]	23.38	1	5	11	18	1.05178	1.033	0.962202	1.00286	0.965165	693	75.1223	8.04541	0.976744	0.219034
P49710	Hematopoietic lineage cell-specific protein OS=Mus musculus GN=Hcls1 PE=1 SV=2 - [HCLS1_MOUSE]	26.95	5	12	12	18	0.947368	0.902563	0.965596	1.15412	1.09485	486	54.2072	4.84326	1.07152	0.325787
Q8VCM7	Fibrinogen gamma chain OS=Mus musculus GN=Fgg PE=1 SV=1 - [FIBG_MOUSE]	38.53	2	14	14	30	1.26296	1.12868	0.964096	0.753585	0.816854	436	49.3598	5.85889	0.844845	0.130352
Q3TBA3	Antigen peptide transporter 1 OS=Mus musculus GN=Tap1 PE=1 SV=1 - [Q3TBA3_MOUSE]	22.7	11	15	15	20	0.759423	1.18298	0.771417	0.905033	1.41006	696	75.9103	8.70459	1.02884	0.89637
P51150	Ras-related protein Rab-7a OS=Mus musculus GN=Rab7a PE=1 SV=2 - [RAB7A_MOUSE]	68.12	3	12	12	22	0.958615	0.966851	1.05526	1.04023	1.02769	207	23.4748	6.69775	1.04106	0.034425
P80316	T-complex protein 1 subunit epsilon OS=Mus musculus GN=Cct5 PE=1 SV=1 - [TCPE_MOUSE]	39	2	19	20	35	0.961184	1.11849	0.882522	0.970023	1.01033	541	59.5859	6.02393	0.95429	0.347375
Q6PDM2	Serine/arginine-rich splicing factor 1 OS=Mus musculus GN=Srsf1 PE=1 SV=3 - [SRSF1_MOUSE]	52.82	4	14	14	27	1.04116	1.06596	0.875525	0.984974	0.981692	248	27.7278	10.3599	0.947397	0.281711
Q3ULC7	Putative uncharacterized protein OS=Mus musculus GN=Ddx21 PE=2 SV=1 - [Q3ULC7_MOUSE]	32.67	6	23	23	35	1.04223	1.09458	0.878129	0.969096	1.03398	851	93.5372	9.08545	0.960402	0.473075
P53994	Ras-related protein Rab-2A OS=Mus musculus GN=Rab2a PE=1 SV=1 - [RAB2A_MOUSE]	46.23	10	8	8	16	0.96903	0.947495	1.10171	1.02028	1.01002	212	23.5328	6.53662	1.044	0.270172
Q8VD75	Huntingtin-interacting protein 1 OS=Mus musculus GN=Hip1 PE=1 SV=2 - [HIP1_MOUSE]	15.84	6	12	14	19	0.960917	0.912511	1.17277	1.01582	1.04921	1029	115.13	5.42725	1.07927	0.238796
F7CVJ5	Protein Ahnak2 (Fragment) OS=Mus musculus GN=Ahnak2 PE=1 SV=1 - [F7CVJ5_MOUSE]	50.27	1	1	9	22	1.14094	1.00748	0.99591	0.886905	0.937697	1126	115.18	5.59229	0.940171	0.198582
Q62165	Dystroglycan OS=Mus musculus GN=Dag1 PE=1 SV=4 - [DAG1_MOUSE]	11.65	4	7	7	16	0.996184	0.906452	1.17264	1.01934	1.00803	893	96.8444	8.44092	1.06667	0.337232
Q64522	Histone H2A type 2-B OS=Mus musculus GN=Hist2h2ab PE=1 SV=3 - [H2A2B_MOUSE]	47.69	2	2	6	49	1.07371	0.942502	0.868378	1.18043	0.9716	130	14.0048	10.8872	1.0068	0.948672
Q9R1P1	Proteasome subunit beta type-3 OS=Mus musculus GN=Psmb3 PE=1 SV=1 - [PSB3_MOUSE]	38.54	3	6	6	12	0.880984	0.980452	1.01729	1.09127	1.09522	205	22.9494	6.55127	1.06793	0.116431
F8WGT1	Adenosylhomocysteinase OS=Mus musculus GN=Ahcyl2 PE=1 SV=1 - [F8WGT1_MOUSE]	19.61	16	6	11	22	0.943835	0.893417	1.14681	1.0912	1.03122	612	66.7285	7.35693	1.08974	0.115787
O09061	Proteasome subunit beta type-1 OS=Mus musculus GN=Psmb1 PE=1 SV=1 - [PSB1_MOUSE]	43.33	1	9	9	18	0.978303	1.01737	0.981301	1.00506	1.02192	240	26.3553	7.81104	1.00276	0.843409
Q3TJH1	Putative uncharacterized protein OS=Mus musculus GN=Gnai3 PE=2 SV=1 - [Q3TJH1_MOUSE]	37.57	10	5	12	30	1.0214	0.9694	0.987321	1.05325	0.956922	354	40.5132	5.56689	0.999165	0.97507
Q9D5V6	Synapse-associated protein 1 OS=Mus musculus GN=Syap1 PE=1 SV=1 - [SYAP1_MOUSE]	38.63	3	11	11	18	0.892118	0.9515	1.19247	1.00001	1.0591	365	41.3245	4.53857	1.08386	0.27853
Q9JKB3	Y-box-binding protein 3 OS=Mus musculus GN=Ybx3 PE=1 SV=2 - [YBOX3_MOUSE]	33.24	9	5	7	14	0.956758	1.17312	0.903022	0.937004	0.950751	361	38.7903	9.68604	0.930259	0.0393926
Q6P9Q6	FK506-binding protein 15 OS=Mus musculus GN=Fkbp15 PE=1 SV=2 - [FKB15_MOUSE]	13.49	5	12	12	18	1.02598	1.0093	1.01765	0.983369	1.01668	1216	132.878	5.07178	1.0059	0.653975
Q99MR6	Serrate RNA effector molecule homolog OS=Mus musculus GN=Srrt PE=1 SV=1 - [SRRT_MOUSE]	17.03	6	14	14	21	1.06407	1.10239	0.865693	0.949368	0.930517	875	100.39	5.97314	0.915192	0.0783662
B7ZNM3	NAD(P)(+)--arginine ADP-ribosyltransferase OS=Mus musculus GN=Art3 PE=2 SV=1 - [B7ZNM3_MOUSE]	36.11	21	8	9	19	1.03105	0.83203	1.27209	1.02012	1.01383	360	40.7494	5.63037	1.10201	0.353081
Q8R5L1	Complement component 1 Q subcomponent-binding protein, mitochondrial OS=Mus musculus GN=C1qbp PE=1 SV=1 - [Q8R5L1_MOUSE]	30.11	2	6	6	16	0.979795	1.03988	0.938028	1.0287	1.02081	279	31.0055	4.86865	0.995845	0.903233
F7DBB3	Protein Ahnak2 (Fragment) OS=Mus musculus GN=Ahnak2 PE=1 SV=1 - [F7DBB3_MOUSE]	20.24	2	3	11	20	1.02358	0.939411	1.10681	0.963212	0.969763	1576	166.388	5.78271	1.01326	0.802824
Q923D2	Flavin reductase (NADPH) OS=Mus musculus GN=Blvrb PE=1 SV=3 - [BLVRB_MOUSE]	60.68	5	8	8	20	1.01847	0.885884	1.12637	0.998134	1.05906	206	22.1834	7.00537	1.06119	0.240677
P35979	60S ribosomal protein L12 OS=Mus musculus GN=Rpl12 PE=1 SV=2 - [RL12_MOUSE]	63.03	4	1	8	17	0.972517	0.89576	1.17692	0.979049	1.06873	165	17.7935	9.42236	1.0749	0.320341
Q6PD03	Serine/threonine-protein phosphatase 2A 56 kDa regulatory subunit alpha isoform OS=Mus musculus GN=Ppp2r5a PE=1 SV=1 - [2A5A_MOUSE]	21.81	3	10	11	20	0.903975	0.95048	1.15967	1.07171	1.05311	486	56.3112	7.03467	1.09483	0.102241
Q8JZQ9	Eukaryotic translation initiation factor 3 subunit B OS=Mus musculus GN=Eif3b PE=1 SV=1 - [EIF3B_MOUSE]	24.16	2	12	12	17	1	1.11834	0.967605	0.912371	0.996858	803	91.3131	5.021	0.958944	0.241996
P24369	Peptidyl-prolyl cis-trans isomerase B OS=Mus musculus GN=Ppib PE=1 SV=2 - [PPIB_MOUSE]	43.52	2	10	10	24	1.00276	1.0908	0.988788	0.970776	0.942753	216	23.6986	9.5542	0.967439	0.136985
P35505	Fumarylacetoacetase OS=Mus musculus GN=Fah PE=1 SV=2 - [FAAA_MOUSE]	39.38	2	13	13	17	0.9643	0.9278	1.05179	1.04846	1.01942	419	46.146	7.18115	1.03989	0.0623522
Q9D8E6	60S ribosomal protein L4 OS=Mus musculus GN=Rpl4 PE=1 SV=3 - [RL4_MOUSE]	32.7	3	13	13	26	0.89127	1.17316	0.779784	1.00463	1.04136	419	47.124	11.0044	0.941927	0.551209
Q3U0V1	Far upstream element-binding protein 2 OS=Mus musculus GN=Khsrp PE=1 SV=2 - [FUBP2_MOUSE]	25.8	7	13	17	27	1.09353	1.02207	0.893972	0.977807	0.977057	748	76.7277	7.32764	0.949612	0.212291
P61164	Alpha-centractin OS=Mus musculus GN=Actr1a PE=1 SV=1 - [ACTZ_MOUSE]	37.77	1	6	11	28	0.943503	0.991411	1.06082	1.00928	1.05797	376	42.5869	6.63916	1.04269	0.127007
E9PUD2	Dynamin-1-like protein OS=Mus musculus GN=Dnm1l PE=1 SV=1 - [E9PUD2_MOUSE]	15.31	3	10	10	18	0.96116	0.993705	0.995764	1.04491	1.0521	712	79.4829	7.07861	1.03092	0.220521
O08917	Flotillin-1 OS=Mus musculus GN=Flot1 PE=1 SV=1 - [FLOT1_MOUSE]	39.72	7	13	14	21	1.05272	0.917331	1.16425	0.975613	0.968246	428	47.4836	7.15186	1.03604	0.630622
Q9R069	Basal cell adhesion molecule OS=Mus musculus GN=Bcam PE=1 SV=1 - [BCAM_MOUSE]	21.38	4	11	11	17	1.08545	0.948149	1.09973	0.935248	0.931716	622	67.6276	6.25244	0.988899	0.861226
Q9R0X4	Acyl-coenzyme A thioesterase 9, mitochondrial OS=Mus musculus GN=Acot9 PE=1 SV=1 - [ACOT9_MOUSE]	40.55	2	17	17	30	0.937831	0.919112	1.09232	1.07496	1.06353	439	50.528	8.5874	1.07694	0.0110036
B2M1R7	Poly(RC) binding protein 2 OS=Mus musculus GN=Pcbp2 PE=2 SV=1 - [B2M1R7_MOUSE]	32.13	16	4	10	22	0.9437	1.02555	0.935932	1.08515	1.03153	361	38.1264	6.78564	1.01754	0.724597
P63276	40S ribosomal protein S17 OS=Mus musculus GN=Rps17 PE=1 SV=2 - [RS17_MOUSE]	55.56	3	6	6	18	0.904321	1.26507	0.879938	0.913936	1.04165	135	15.5144	9.84717	0.945174	0.383127
P05132	cAMP-dependent protein kinase catalytic subunit alpha OS=Mus musculus GN=Prkaca PE=1 SV=3 - [KAPCA_MOUSE]	36.75	5	7	13	23	0.908573	0.850797	1.15201	1.18427	1.05949	351	40.545	8.79248	1.13193	0.0723788
Q60817	Nascent polypeptide-associated complex subunit alpha OS=Mus musculus GN=Naca PE=1 SV=1 - [NACA_MOUSE]	32.56	3	5	5	11	0.958766	1.10643	0.926421	0.954311	1.04638	215	23.3697	4.56396	0.975703	0.566383
Q4FE56	Probable ubiquitin carboxyl-terminal hydrolase FAF-X OS=Mus musculus GN=Usp9x PE=1 SV=1 - [Q4FE56_MOUSE]	8.93	8	18	19	21	0.991458	0.984957	1.0047	1.00679	1.01111	2554	290.031	5.8335	1.00753	0.0490678
Q8BI84	Melanoma inhibitory activity protein 3 OS=Mus musculus GN=Mia3 PE=1 SV=2 - [MIA3_MOUSE]	11.61	4	19	19	27	0.991862	1.048	0.995387	0.981512	0.998334	1930	213.544	4.75439	0.991744	0.231769
P47911	60S ribosomal protein L6 OS=Mus musculus GN=Rpl6 PE=1 SV=3 - [RL6_MOUSE]	38.85	4	13	13	21	0.898887	1.3663	0.71843	1.00289	0.993272	296	33.4889	10.6968	0.904864	0.414674
Q3U3I6	Putative uncharacterized protein OS=Mus musculus PE=2 SV=1 - [Q3U3I6_MOUSE]	27.91	11	11	11	17	0.977951	0.976682	1.02123	1.01506	1.0306	473	52.1748	7.00537	1.02229	0.0409961
D3Z315	Coatomer subunit epsilon (Fragment) OS=Mus musculus GN=Cope PE=1 SV=1 - [D3Z315_MOUSE]	42.73	6	7	7	12	0.991974	1.0309	0.983167	0.960667	1.01812	227	25.3546	4.70361	0.987318	0.525074
Q6P542	ATP-binding cassette sub-family F member 1 OS=Mus musculus GN=Abcf1 PE=1 SV=1 - [ABCF1_MOUSE]	26.76	7	17	17	21	0.969072	1.07812	0.973955	0.971764	1.01287	837	94.8869	6.50732	0.986195	0.413507
Q9CQD1	Ras-related protein Rab-5A OS=Mus musculus GN=Rab5a PE=1 SV=1 - [RAB5A_MOUSE]	53.95	3	6	8	18	0.986025	0.89513	1.14407	1.05119	0.998811	215	23.5838	8.14795	1.06469	0.266822
B1ATQ3	Malate dehydrogenase, cytoplasmic (Fragment) OS=Mus musculus GN=Mdh1 PE=1 SV=8 - [B1ATQ3_MOUSE]	31.61	1	1	5	15	1.05764	0.997346	1.0312	0.947144	0.967336	155	16.6418	6.65381	0.981893	0.544458
P51859	Hepatoma-derived growth factor OS=Mus musculus GN=Hdgf PE=1 SV=2 - [HDGF_MOUSE]	51.05	3	11	11	25	1.06893	1.06177	0.863446	1.01095	0.970763	237	26.2526	4.83057	0.948385	0.362916
Q9CYN2	Signal peptidase complex subunit 2 OS=Mus musculus GN=Spcs2 PE=1 SV=1 - [SPCS2_MOUSE]	35.84	7	6	6	11	1.02717	1.09494	0.906287	0.969525	0.94724	226	24.9617	8.57275	0.941017	0.0876168
Q9DCS3	Trans-2-enoyl-CoA reductase, mitochondrial OS=Mus musculus GN=Mecr PE=1 SV=2 - [MECR_MOUSE]	31.37	2	10	10	16	0.870196	0.889613	1.03645	1.25609	1.06605	373	40.3173	9.0708	1.11953	0.225326
Q80TQ3	MKIAA0845 protein (Fragment) OS=Mus musculus GN=Nefh PE=2 SV=1 - [Q80TQ3_MOUSE]	11.85	2	10	12	25	1.21339	0.866059	1.33502	0.789193	0.794686	1046	112.477	5.74463	0.972967	0.895107
E9PVC5	Eukaryotic translation initiation factor 4 gamma 1 OS=Mus musculus GN=Eif4g1 PE=1 SV=1 - [E9PVC5_MOUSE]	16	28	21	24	33	0.961809	1.14717	0.937819	0.936464	1.01949	1594	175.35	5.37646	0.964592	0.321956
P29341	Polyadenylate-binding protein 1 OS=Mus musculus GN=Pabpc1 PE=1 SV=2 - [PABP1_MOUSE]	27.67	12	13	16	28	0.985948	1.06021	0.946557	0.977584	1.00954	636	70.6259	9.49561	0.977894	0.35574
P62897	Cytochrome c, somatic OS=Mus musculus GN=Cycs PE=1 SV=2 - [CYC_MOUSE]	47.62	1	4	4	10	0.841174	0.850748	1.09282	1.1965	1.22858	105	11.598	9.5835	1.17263	0.051921
P97822	Acidic leucine-rich nuclear phosphoprotein 32 family member E OS=Mus musculus GN=Anp32e PE=1 SV=2 - [AN32E_MOUSE]	41.15	8	7	7	13	0.937478	0.981009	0.943311	1.05684	1.08751	260	29.6044	3.87842	1.02922	0.574267
Q9D8W5	26S proteasome non-ATPase regulatory subunit 12 OS=Mus musculus GN=Psmd12 PE=1 SV=4 - [PSD12_MOUSE]	37.72	8	15	16	25	0.947995	1.06737	0.963663	0.988993	1.02307	456	52.8615	7.06396	0.991908	0.685892
Q62422	Osteoclast-stimulating factor 1 OS=Mus musculus GN=Ostf1 PE=1 SV=2 - [OSTF1_MOUSE]	56.28	1	8	8	13	0.924921	0.967342	0.988668	1.09566	1.089	215	23.7679	5.68115	1.05778	0.235296
Q3TVM1	Putative uncharacterized protein OS=Mus musculus GN=Sf3a1 PE=2 SV=1 - [Q3TVM1_MOUSE]	21.11	3	14	14	22	1.04226	1.05099	0.884221	0.980461	0.977807	791	88.5203	5.17334	0.947496	0.238233
Q922Z5	Abhd5 protein (Fragment) OS=Mus musculus GN=Abhd5 PE=2 SV=1 - [Q922Z5_MOUSE]	82	2	7	7	13	0.857317	0.85455	1.11788	1.14354	1.08371	150	16.5665	8.60205	1.11504	0.0219431
Q3THE2	Myosin regulatory light chain 12B OS=Mus musculus GN=Myl12b PE=1 SV=2 - [ML12B_MOUSE]	59.88	2	1	8	27	1.02679	1.02468	1.25382	1.02408	1.02193	172	19.7665	4.84326	1.09994	0.323624
Q9QYR9	Acyl-coenzyme A thioesterase 2, mitochondrial OS=Mus musculus GN=Acot2 PE=1 SV=2 - [ACOT2_MOUSE]	24.94	2	5	10	17	0.856198	0.87076	1.0631	1.35017	1.09325	453	49.6257	7.35693	1.16884	0.205245
Q60994	Adiponectin OS=Mus musculus GN=Adipoq PE=1 SV=2 - [ADIPO_MOUSE]	17	3	3	3	9	1.03281	0.823382	1.19758	1.10849	0.883372	247	26.7922	5.56689	1.06315	0.570533
Q9DB05	Alpha-soluble NSF attachment protein OS=Mus musculus GN=Napa PE=1 SV=1 - [SNAA_MOUSE]	58.98	5	14	14	22	0.957913	1.03151	0.999431	1.02982	1.00679	295	33.1682	5.45264	1.01201	0.325658
P61021	Ras-related protein Rab-5B OS=Mus musculus GN=Rab5b PE=1 SV=1 - [RAB5B_MOUSE]	54.42	5	6	8	13	0.942582	0.931851	1.09352	1.02312	0.969102	215	23.6919	8.1333	1.02858	0.51138
Q3U4W5	RAB6, member RAS oncogene family, isoform CRA_c OS=Mus musculus GN=Rab6a PE=2 SV=1 - [Q3U4W5_MOUSE]	52.4	19	1	9	20	0.914412	0.951578	1.1842	1.03927	1.02382	208	23.5309	5.5415	1.08243	0.247912
Q9R112	Sulfide:quinone oxidoreductase, mitochondrial OS=Mus musculus GN=Sqrdl PE=1 SV=3 - [SQRD_MOUSE]	30.22	4	11	11	21	0.994891	1.07905	0.978324	0.917714	1.05874	450	50.2499	9.08545	0.984925	0.748705
P63168	Dynein light chain 1, cytoplasmic OS=Mus musculus GN=Dynll1 PE=1 SV=1 - [DYL1_MOUSE]	32.58	3	2	2	8	1.03543	1.06762	0.966994	0.988929	0.973705	89	10.3591	7.40088	0.976542	0.0693926
P62754	40S ribosomal protein S6 OS=Mus musculus GN=Rps6 PE=1 SV=1 - [RS6_MOUSE]	34.14	3	10	11	23	0.876508	1.30703	0.714212	0.97425	1.02203	249	28.663	10.8433	0.903497	0.418682
Q02248	Catenin beta-1 OS=Mus musculus GN=Ctnnb1 PE=1 SV=1 - [CTNB1_MOUSE]	14.98	8	10	11	18	1.20049	1.16599	0.97187	0.810923	0.812147	781	85.4162	5.85889	0.86498	0.127664
Q3UVK0	Endoplasmic reticulum metallopeptidase 1 OS=Mus musculus GN=Ermp1 PE=1 SV=2 - [ERMP1_MOUSE]	13.47	3	9	9	11	0.963371	0.766469	1.34869	1.06886	1.05612	898	100.084	7.48877	1.15789	0.240109
Q9DBE0	Cysteine sulfinic acid decarboxylase OS=Mus musculus GN=Csad PE=1 SV=1 - [CSAD_MOUSE]	29.61	18	14	15	27	1.02753	0.868338	1.14476	1.02659	0.996175	493	55.1094	6.60986	1.05584	0.342616
P62334	26S protease regulatory subunit 10B OS=Mus musculus GN=Psmc6 PE=1 SV=1 - [PRS10_MOUSE]	38.3	2	12	12	22	0.970776	1.05415	0.994907	0.981299	1.01072	389	44.1451	7.48877	0.995642	0.666668
Q8CHT0	Delta-1-pyrroline-5-carboxylate dehydrogenase, mitochondrial OS=Mus musculus GN=Aldh4a1 PE=1 SV=3 - [AL4A1_MOUSE]	33.63	3	15	15	25	0.913185	0.980407	1.00721	1.15204	1.0469	562	61.8015	8.23584	1.06872	0.253182
Q64010	Adapter molecule crk OS=Mus musculus GN=Crk PE=1 SV=1 - [CRK_MOUSE]	37.5	8	8	8	14	1.02291	0.904512	1.10152	1.02688	0.982311	304	33.794	5.5542	1.03691	0.401276
Q2TPA8	Hydroxysteroid dehydrogenase-like protein 2 OS=Mus musculus GN=Hsdl2 PE=1 SV=1 - [HSDL2_MOUSE]	32.45	5	11	11	19	0.980706	0.928948	1.08923	1.06422	0.996393	490	54.1739	6.7417	1.04995	0.215779
Q91XH5	Sepiapterin reductase OS=Mus musculus GN=Spr PE=1 SV=1 - [Q91XH5_MOUSE]	53.05	4	12	12	19	0.999018	0.956451	1.04967	1.06391	0.972168	262	27.9104	6.21436	1.02858	0.422024
Q9WUM5	Succinate--CoA ligase [ADP/GDP-forming] subunit alpha, mitochondrial OS=Mus musculus GN=Suclg1 PE=1 SV=4 - [SUCA_MOUSE]	35.55	2	9	9	21	0.748186	0.81438	1.0179	1.5361	1.18964	346	36.132	9.39307	1.24788	0.245034
J3QMG5	Protein Gm5786 OS=Mus musculus GN=Gm5786 PE=3 SV=1 - [J3QMG5_MOUSE]	38.57	17	11	11	23	0.899569	1.24465	0.811238	0.958632	1.10537	293	31.1957	10.2573	0.958414	0.672052
Q9Z315	U4/U6.U5 tri-snRNP-associated protein 1 OS=Mus musculus GN=Sart1 PE=1 SV=1 - [SNUT1_MOUSE]	19.11	7	10	11	15	1.03282	1.09254	0.903867	0.987805	0.979293	806	90.8304	5.8208	0.956988	0.247695
Q7TMY8	E3 ubiquitin-protein ligase HUWE1 OS=Mus musculus GN=Huwe1 PE=1 SV=5 - [HUWE1_MOUSE]	4.16	8	16	16	18	1.04893	1.05566	0.968723	0.959816	0.957493	4377	482.332	5.22412	0.962011	0.00888295
P70313	Nitric oxide synthase, endothelial OS=Mus musculus GN=Nos3 PE=1 SV=4 - [NOS3_MOUSE]	10.98	3	10	10	18	1.02985	0.932975	1.19667	0.976805	0.980715	1202	132.832	7.02002	1.0514	0.55086
Q8CB16	Putative uncharacterized protein OS=Mus musculus GN=Palm PE=2 SV=1 - [Q8CB16_MOUSE]	28.2	7	8	8	16	0.990261	0.77394	1.35845	1.09481	0.975238	383	41.5708	4.84326	1.14283	0.334364
Q9CPV4	Glyoxalase domain-containing protein 4 OS=Mus musculus GN=Glod4 PE=1 SV=1 - [GLOD4_MOUSE]	61.07	7	17	17	26	1.03316	1.00502	0.909886	1.05658	0.984418	298	33.2955	5.46533	0.983629	0.73739
A0A0B6VMB2	MAb 31C6 heavy chain OS=Mus musculus GN=HC PE=4 SV=1 - [A0A0B6VMB2_MOUSE]	30.43	11	1	9	17	0.955934	0.993792	1.36925	0.84015	0.932124	460	50.6921	7.76709	1.04717	0.800427
A0A0C6E3V3	HC protein OS=Mus musculus GN=HC PE=2 SV=1 - [A0A0C6E3V3_MOUSE]	24.62	72	0	7	17						463	50.9891	7.21045	#DIV/0!	1
O70475	UDP-glucose 6-dehydrogenase OS=Mus musculus GN=Ugdh PE=1 SV=1 - [UGDH_MOUSE]	28.6	6	9	9	15	1.14162	1.04924	1.05778	0.864093	0.883731	493	54.7973	7.56201	0.935202	0.403987
B9EHJ3	Tight junction protein ZO-1 OS=Mus musculus GN=Tjp1 PE=1 SV=1 - [B9EHJ3_MOUSE]	12.82	5	17	17	25	1.01523	0.966656	1.08013	1.0276	0.97497	1685	188.736	6.66846	1.02757	0.457725
Q8VDK4	Cadherin 13 OS=Mus musculus GN=Cdh13 PE=2 SV=1 - [Q8VDK4_MOUSE]	19.75	5	12	12	22	1.05429	0.83403	1.22053	1.02481	0.953007	714	78.0679	5.08447	1.06612	0.49458
P62830	60S ribosomal protein L23 OS=Mus musculus GN=Rpl23 PE=1 SV=1 - [RL23_MOUSE]	68.57	2	9	9	16	0.899887	1.15381	0.886772	0.9848	1.10008	140	14.8561	10.5063	0.990551	0.893392
Q3ULG4	Putative uncharacterized protein OS=Mus musculus GN=Psmd4 PE=2 SV=1 - [Q3ULG4_MOUSE]	26.65	2	2	7	12	0.994908	1.046	1.08918	0.922125	0.986133	379	41.0203	4.79248	0.999144	0.985465
Q91V64	Isochorismatase domain-containing protein 1 OS=Mus musculus GN=Isoc1 PE=1 SV=1 - [ISOC1_MOUSE]	36.36	2	8	8	15	0.960732	0.936352	1.09631	1.03482	1.0358	297	32.012	7.38623	1.05565	0.110026
O08810	116 kDa U5 small nuclear ribonucleoprotein component OS=Mus musculus GN=Eftud2 PE=1 SV=1 - [U5S1_MOUSE]	24.72	8	20	21	28	1.00117	0.990454	1.00575	0.985901	0.98424	971	109.291	4.99561	0.991964	0.372752
P52503	NADH dehydrogenase [ubiquinone] iron-sulfur protein 6, mitochondrial OS=Mus musculus GN=Ndufs6 PE=1 SV=2 - [NDUS6_MOUSE]	51.72	1	4	4	10	0.904337	0.934116	1.021	1.14488	1.05414	116	13.0117	8.646	1.07334	0.186556
P15089	Mast cell carboxypeptidase A OS=Mus musculus GN=Cpa3 PE=2 SV=1 - [CBPA3_MOUSE]	33.09	1	13	13	24	1.54464	1.08239	0.950319	0.663853	0.709434	417	48.759	8.99756	0.774535	0.126165
P31428	Dipeptidase 1 OS=Mus musculus GN=Dpep1 PE=1 SV=2 - [DPEP1_MOUSE]	28.29	5	9	9	19	1.07957	1.0363	1.00308	0.942336	0.899488	410	45.6932	6.3667	0.948301	0.226946
Q8CC88	von Willebrand factor A domain-containing protein 8 OS=Mus musculus GN=Vwa8 PE=1 SV=2 - [VWA8_MOUSE]	10.76	3	17	17	22	0.931244	0.929152	1.0743	1.14358	1.03892	1905	213.287	6.59521	1.0856	0.109007
Q61074	Protein phosphatase 1G OS=Mus musculus GN=Ppm1g PE=1 SV=3 - [PPM1G_MOUSE]	16.79	4	8	8	15	1.00437	1.04664	0.877899	1.00382	1.00605	542	58.6915	4.38623	0.962591	0.470897
P10852	4F2 cell-surface antigen heavy chain OS=Mus musculus GN=Slc3a2 PE=1 SV=1 - [4F2_MOUSE]	25.48	12	12	12	21	1.08452	0.945575	1.09694	0.886618	0.976223	526	58.3003	5.90967	0.986593	0.846902
Q3UF75	Alpha-parvin OS=Mus musculus GN=Parva PE=1 SV=1 - [Q3UF75_MOUSE]	22.02	3	5	6	16	0.984565	0.855364	1.23997	1.02902	0.993016	336	38.3372	5.12256	1.08733	0.37454
Q80WJ7	Protein LYRIC OS=Mus musculus GN=Mtdh PE=1 SV=1 - [LYRIC_MOUSE]	21.59	7	11	11	19	1.07547	1.06589	0.94552	0.922768	0.956282	579	63.8077	9.33447	0.941524	0.0269214
P99028	Cytochrome b-c1 complex subunit 6, mitochondrial OS=Mus musculus GN=Uqcrh PE=1 SV=2 - [QCR6_MOUSE]	71.91	3	6	6	21	0.849439	0.920527	0.926038	1.34918	1.08092	89	10.428	4.86865	1.11871	0.438177
P42669	Transcriptional activator protein Pur-alpha OS=Mus musculus GN=Pura PE=1 SV=1 - [PURA_MOUSE]	38.94	4	8	9	12	0.968202	0.962822	1.06871	1.05052	0.99404	321	34.8624	6.44287	1.03776	0.234779
P09671	Superoxide dismutase [Mn], mitochondrial OS=Mus musculus GN=Sod2 PE=1 SV=3 - [SODM_MOUSE]	32.88	3	7	7	18	0.802863	0.906756	0.984926	1.37535	1.19486	222	24.5875	8.6167	1.18504	0.242369
Q3UBW3	Putative uncharacterized protein OS=Mus musculus GN=Tomm22 PE=2 SV=1 - [Q3UBW3_MOUSE]	45.77	2	3	3	9	0.908425	1.0482	1.03133	1.07454	0.971346	142	15.5259	4.44971	1.02574	0.48415
F8VPK5	Rho-associated protein kinase OS=Mus musculus GN=Rock2 PE=1 SV=1 - [F8VPK5_MOUSE]	14.12	10	16	19	23	1.00905	0.908671	1.12671	0.994653	1.0013	1388	160.515	5.98584	1.04089	0.441284
P54775	26S protease regulatory subunit 6B OS=Mus musculus GN=Psmc4 PE=1 SV=2 - [PRS6B_MOUSE]	36.6	9	12	12	22	0.976224	1.0755	0.986571	0.967122	1.0228	418	47.3786	5.21143	0.992163	0.685873
I6L985	Igh protein OS=Mus musculus GN=Igh PE=1 SV=1 - [I6L985_MOUSE]	25.16	24	0	7	15						469	51.9427	7.88428	#DIV/0!	1
Q3URM4	Putative uncharacterized protein OS=Mus musculus GN=Erp44 PE=2 SV=1 - [Q3URM4_MOUSE]	23.4	2	7	8	21	1.00405	1.05692	0.925581	1.02089	1.00471	406	46.7173	5.2749	0.983726	0.640487
Q3TTX0	Putative uncharacterized protein OS=Mus musculus GN=Matr3 PE=2 SV=1 - [Q3TTX0_MOUSE]	20.8	16	17	17	22	1.01163	1.1337	0.871663	0.950601	1.02997	846	94.5578	6.25244	0.950746	0.395092
Q923F9	NADH dehydrogenase (Ubiquinone) Fe-S protein 4 OS=Mus musculus GN=Ndufs4 PE=2 SV=1 - [Q923F9_MOUSE]	33.95	4	5	5	14	0.852715	1.00664	0.994419	1.14371	1.05586	162	18.5065	9.90576	1.06466	0.275615
Q3TFC2	Putative uncharacterized protein OS=Mus musculus GN=Nono PE=2 SV=1 - [Q3TFC2_MOUSE]	23.04	11	1	11	28	1.08469	0.951983	1.07668	0.989455	0.983494	473	54.4344	9.08545	1.01654	0.644675
O35459	Delta(3,5)-Delta(2,4)-dienoyl-CoA isomerase, mitochondrial OS=Mus musculus GN=Ech1 PE=1 SV=1 - [ECH1_MOUSE]	41.59	2	10	10	24	1.01779	0.850962	1.15697	1.08791	0.988667	327	36.0952	7.7085	1.07785	0.250761
P97450	ATP synthase-coupling factor 6, mitochondrial OS=Mus musculus GN=Atp5j PE=1 SV=1 - [ATP5J_MOUSE]	41.67	3	4	4	16	0.926664	1.0464	1.05445	1.0603	1.01054	108	12.4886	9.36377	1.04176	0.114143
Q9EQH2	Endoplasmic reticulum aminopeptidase 1 OS=Mus musculus GN=Erap1 PE=1 SV=2 - [ERAP1_MOUSE]	23.55	4	19	19	24	0.873324	0.983889	0.990951	1.11234	1.12235	930	106.531	6.20166	1.07521	0.216779
P07310	Creatine kinase M-type OS=Mus musculus GN=Ckm PE=1 SV=1 - [KCRM_MOUSE]	37.53	3	11	12	22	0.611269	0.461415	3.61762	1.37245	1.03843	381	43.0178	7.06396	2.0095	0.338941
B1AXN9	Ribosomal protein S6 kinase alpha-3 OS=Mus musculus GN=Rps6ka3 PE=1 SV=1 - [B1AXN9_MOUSE]	26.26	22	13	17	24	0.91654	0.897344	1.1673	1.07944	1.08946	712	80.6185	7.15186	1.11207	0.056817
Q78IK4	MICOS complex subunit Mic27 OS=Mus musculus GN=Apool PE=1 SV=1 - [MIC27_MOUSE]	30.19	3	7	7	15	0.91454	0.913832	1.01827	1.18024	1.04929	265	29.2422	9.30518	1.0826	0.239099
Q9CQ19	Myosin regulatory light polypeptide 9 OS=Mus musculus GN=Myl9 PE=1 SV=3 - [MYL9_MOUSE]	59.88	2	3	8	26	1.17361	1.13456	0.891009	0.842888	0.845083	172	19.8415	4.91943	0.85966	0.0122513
P54116	Erythrocyte band 7 integral membrane protein OS=Mus musculus GN=Stom PE=1 SV=3 - [STOM_MOUSE]	27.82	3	7	7	15	0.981011	0.991106	1.03556	0.948373	1.02467	284	31.3555	6.93213	1.00287	0.923594
O54941	SWI/SNF-related matrix-associated actin-dependent regulator of chromatin subfamily E member 1 OS=Mus musculus GN=Smarce1 PE=1 SV=1 - [SMCE1_MOUSE]	22.38	5	7	8	12	1.05004	1.07502	0.91488	0.979384	0.927825	411	46.6096	4.88135	0.940696	0.0934164
Q9DCD9	Putative uncharacterized protein OS=Mus musculus PE=2 SV=1 - [Q9DCD9_MOUSE]	28.17	112	0	8	14						426	45.7904	5.22412	#DIV/0!	1
Q8BUM1	Putative uncharacterized protein OS=Mus musculus GN=Tardbp PE=2 SV=1 - [Q8BUM1_MOUSE]	43.19	22	9	10	17	1.00299	1.03889	0.883428	1.01894	1.02663	301	33.6128	6.99072	0.976333	0.66281
Q3TDD8	Putative uncharacterized protein OS=Mus musculus GN=Eif4b PE=2 SV=1 - [Q3TDD8_MOUSE]	16.75	8	10	10	13	1.0091	1.0467	0.924024	0.967613	1.00499	609	68.6693	6.39209	0.965542	0.280178
Q3TM67	Putative uncharacterized protein OS=Mus musculus GN=Dkc1 PE=2 SV=1 - [Q3TM67_MOUSE]	22.4	6	10	10	16	1.04145	1.05571	0.862567	1.02504	1.01116	509	57.3653	9.30518	0.966257	0.582577
Q9CQJ8	NADH dehydrogenase [ubiquinone] 1 beta subcomplex subunit 9 OS=Mus musculus GN=Ndufb9 PE=1 SV=3 - [NDUB9_MOUSE]	32.4	1	5	5	10	0.895148	0.944584	1.03838	1.11763	1.0421	179	21.9697	7.79639	1.06604	0.126625
Q7TSV4	Phosphoglucomutase-2 OS=Mus musculus GN=Pgm2 PE=1 SV=1 - [PGM2_MOUSE]	27.26	2	14	14	26	1.16736	1.06508	0.904159	0.910709	0.86222	620	68.7043	6.13818	0.892363	0.0196038
Q3UDA2	Putative uncharacterized protein (Fragment) OS=Mus musculus GN=Dync1i2 PE=2 SV=1 - [Q3UDA2_MOUSE]	27.05	9	10	10	16	1.01528	0.954141	1.09397	0.986964	0.986821	536	59.375	5.17334	1.02258	0.590109
Q91YR1	Twinfilin-1 OS=Mus musculus GN=Twf1 PE=1 SV=2 - [TWF1_MOUSE]	33.14	2	8	10	18	1.00293	0.967784	1.03124	1.00152	1.04259	350	40.0545	6.66846	1.02512	0.172838
Q6PHZ2	Calcium/calmodulin-dependent protein kinase type II subunit delta OS=Mus musculus GN=Camk2d PE=1 SV=1 - [KCC2D_MOUSE]	17.64	30	6	9	15	0.938452	0.919283	1.05855	1.08426	1.06286	499	56.3336	7.25439	1.06856	0.0125099
E9Q3L2	Phosphatidylinositol 4-kinase alpha OS=Mus musculus GN=Pi4ka PE=1 SV=2 - [PI4KA_MOUSE]	8.55	4	14	14	18	1.01431	0.862765	1.18583	1.05858	0.991633	2105	236.889	7.06396	1.07868	0.299365
Q3TAY9	Putative uncharacterized protein (Fragment) OS=Mus musculus GN=Tgfbi PE=2 SV=1 - [Q3TAY9_MOUSE]	22.05	7	13	13	20	1.08425	0.947581	1.13585	0.944731	0.89533	644	70.2502	6.68311	0.991972	0.923193
Q99KA4	Igh protein OS=Mus musculus GN=Igh-VJ558 PE=2 SV=1 - [Q99KA4_MOUSE]	25.46	64	0	8	14						487	52.5208	5.57959	#DIV/0!	1
J7PDL1	Interferon-gamma-inducible GTPase Ifggd1 protein OS=Mus musculus GN=Ifggd1 PE=4 SV=1 - [J7PDL1_MOUSE]	30.77	6	8	9	12	0.724767	1.24334	0.770981	0.779967	1.5405	403	46.0595	7.45947	1.03048	0.915327
Q60953	Protein PML OS=Mus musculus GN=Pml PE=1 SV=3 - [PML_MOUSE]	14.69	8	13	13	18	0.981685	1.09196	0.804886	1.01691	1.10223	885	98.1796	5.63037	0.974677	0.801204
A0A0R4IZY0	Thimet oligopeptidase OS=Mus musculus GN=Thop1 PE=1 SV=1 - [A0A0R4IZY0_MOUSE]	21.83	3	12	12	14	1.10809	1.07053	0.945384	0.910279	0.928121	687	77.9772	5.98584	0.927928	0.0189628
Q8C1V4	Lysine--tRNA ligase OS=Mus musculus GN=Kars PE=2 SV=1 - [Q8C1V4_MOUSE]	18.82	5	11	11	17	0.977459	1.18497	0.84593	0.932033	1.00882	595	67.7545	5.93506	0.928928	0.270543
Q8BJS4	SUN domain-containing protein 2 OS=Mus musculus GN=Sun2 PE=1 SV=3 - [SUN2_MOUSE]	20.66	3	12	12	19	1.06474	0.983575	0.970108	0.996513	0.907702	731	81.5554	7.02002	0.958108	0.254564
Q3TAI4	Tumor protein D52-like 2, isoform CRA_c OS=Mus musculus GN=Tpd52l2 PE=1 SV=1 - [Q3TAI4_MOUSE]	52.43	8	9	9	17	0.970284	0.945222	1.09833	1.00616	1.01332	206	22.4524	5.68115	1.03927	0.317955
B2RSH2	Guanine nucleotide-binding protein G(i) subunit alpha-1 OS=Mus musculus GN=Gnai1 PE=1 SV=1 - [GNAI1_MOUSE]	39.83	10	5	13	25	1.02833	0.827393	1.19485	1.02688	0.993958	354	40.3352	5.97314	1.0719	0.366811
Q6GQT9	Nodal modulator 1 OS=Mus musculus GN=Nomo1 PE=1 SV=1 - [NOMO1_MOUSE]	10.46	1	11	11	17	0.987252	0.984381	1.07343	0.995451	0.96571	1214	133.336	6.0874	1.01153	0.756708
Q9CQI6	Coactosin-like protein OS=Mus musculus GN=Cotl1 PE=1 SV=3 - [COTL1_MOUSE]	65.49	2	9	9	27	1.06101	0.960536	0.840496	1.10577	1.01441	142	15.934	5.40186	0.986894	0.879992
Q9CQE8	UPF0568 protein C14orf166 homolog OS=Mus musculus PE=1 SV=1 - [CN166_MOUSE]	44.67	3	10	10	17	1.01103	1.07801	0.923815	0.962822	0.984078	244	28.1348	6.88818	0.956905	0.134267
Q91VJ2	Protein kinase C delta-binding protein OS=Mus musculus GN=Prkcdbp PE=1 SV=1 - [PRDBP_MOUSE]	56.54	1	10	10	31	1.02056	0.738853	1.43917	0.982292	0.99091	260	27.8366	5.56689	1.13746	0.458727
O70435	Proteasome subunit alpha type-3 OS=Mus musculus GN=Psma3 PE=1 SV=3 - [PSA3_MOUSE]	42.35	7	12	12	17	0.973523	1.0428	0.9056	1.0265	1.06229	255	28.3871	5.43994	0.99813	0.970026
Q91VK1	Basic leucine zipper and W2 domain-containing protein 2 OS=Mus musculus GN=Bzw2 PE=1 SV=1 - [BZW2_MOUSE]	13.13	4	4	6	13	0.951086	1.14027	0.907665	0.992335	1.02143	419	48.0329	6.68311	0.973809	0.518391
Q31142	MHC H-2K antigen OS=Mus musculus GN=H2-K1 PE=2 SV=1 - [Q31142_MOUSE]	24.93	12	1	7	14	1.05595	0.992802	1.10279	1.02777	0.814058	369	41.0605	6.32861	0.981539	0.851927
P19253	60S ribosomal protein L13a OS=Mus musculus GN=Rpl13a PE=1 SV=4 - [RL13A_MOUSE]	25.62	14	6	6	19	0.916981	1.26081	0.760816	1.00373	1.00233	203	23.4493	11.019	0.922293	0.437242
Q8QZY1	Eukaryotic translation initiation factor 3 subunit L OS=Mus musculus GN=Eif3l PE=1 SV=1 - [EIF3L_MOUSE]	38.12	1	18	18	24	0.98371	1.10732	0.924448	0.934729	1.017	564	66.5703	6.44287	0.958726	0.294246
Q14DH7	Acyl-CoA synthetase short-chain family member 3, mitochondrial OS=Mus musculus GN=Acss3 PE=1 SV=2 - [ACSS3_MOUSE]	21.55	1	15	15	22	0.959554	0.96549	1.02485	1.05002	1.03598	682	74.4705	8.63135	1.03695	0.0361663
Q3TF87	Putative uncharacterized protein OS=Mus musculus GN=Dars PE=2 SV=1 - [Q3TF87_MOUSE]	33.13	6	15	15	24	0.969869	1.11234	0.91331	0.970219	1.00094	501	57.0671	6.49365	0.96149	0.272295
Q9D9P1	MICOS complex subunit OS=Mus musculus GN=Chchd3 PE=1 SV=1 - [Q9D9P1_MOUSE]	41.71	6	8	8	21	0.853988	0.926314	0.995758	1.25083	1.07631	175	20.3634	8.26514	1.10763	0.289
O55222	Integrin-linked protein kinase OS=Mus musculus GN=Ilk PE=1 SV=2 - [ILK_MOUSE]	23.23	3	10	10	21	0.982253	0.882496	1.17795	1.10544	1.03285	452	51.3399	8.07471	1.10542	0.128235
Q08093	Calponin-2 OS=Mus musculus GN=Cnn2 PE=1 SV=1 - [CNN2_MOUSE]	29.84	3	7	8	14	1.04853	0.865372	0.941897	1.20226	1.0052	305	33.134	7.62061	1.04978	0.590788
P10833	Ras-related protein R-Ras OS=Mus musculus GN=Rras PE=1 SV=1 - [RRAS_MOUSE]	53.21	2	10	12	23	0.960477	0.798031	1.28941	1.11791	1.0349	218	23.749	6.78564	1.14741	0.187602
Q58E61	Igh protein OS=Mus musculus GN=Igh PE=2 SV=1 - [Q58E61_MOUSE]	25.36	18	0	8	13						485	52.5938	5.37646	#DIV/0!	1
P63024	Vesicle-associated membrane protein 3 OS=Mus musculus GN=Vamp3 PE=1 SV=1 - [VAMP3_MOUSE]	47.57	4	3	3	6	0.988771	0.896958	1.20375	0.941172	1.061	103	11.473	8.49951	1.06864	0.46171
Q6ZPX7	MKIAA1101 protein (Fragment) OS=Mus musculus GN=mKIAA1101 PE=4 SV=1 - [Q6ZPX7_MOUSE]	17.52	2	6	6	13	0.960019	0.849194	1.14195	1.11769	1.01328	451	49.922	7.29834	1.09097	0.148416
P49722	Proteasome subunit alpha type-2 OS=Mus musculus GN=Psma2 PE=1 SV=3 - [PSA2_MOUSE]	38.03	4	5	5	9	0.958454	1.02737	0.976217	1.04769	1.04607	234	25.9103	7.43018	1.02332	0.428224
Q8R4N0	Citrate lyase subunit beta-like protein, mitochondrial OS=Mus musculus GN=Clybl PE=1 SV=2 - [CLYBL_MOUSE]	44.38	2	15	15	23	0.893998	0.896421	1.06549	1.24691	1.06852	338	37.5248	8.54346	1.12697	0.16856
Q9CU62	Structural maintenance of chromosomes protein 1A OS=Mus musculus GN=Smc1a PE=1 SV=4 - [SMC1A_MOUSE]	17.6	4	23	23	30	1.04632	1.05315	0.942213	0.968698	0.971332	1233	143.146	7.63525	0.960748	0.0521401
E9Q6Q4	Protein Rap1gds1 OS=Mus musculus GN=Rap1gds1 PE=1 SV=1 - [E9Q6Q4_MOUSE]	25.81	11	13	13	20	1.02705	0.939936	1.07583	1.0328	1.01081	558	60.7539	5.42725	1.03982	0.171092
P35279	Ras-related protein Rab-6A OS=Mus musculus GN=Rab6a PE=1 SV=4 - [RAB6A_MOUSE]	52.4	18	1	9	20	0.93406	0.922618	1.08079	1.1136	1.05352	208	23.5749	5.5415	1.08264	0.0410229
Q3V3R4	Integrin alpha-1 OS=Mus musculus GN=Itga1 PE=1 SV=2 - [ITA1_MOUSE]	10.86	4	12	12	17	0.973354	0.815429	1.22196	1.06166	1.0175	1179	130.727	6.20166	1.10037	0.245838
Q9ERU9	E3 SUMO-protein ligase RanBP2 OS=Mus musculus GN=Ranbp2 PE=1 SV=2 - [RBP2_MOUSE]	8.78	5	24	24	27	1.01376	1.07034	0.9133	0.976306	0.991393	3053	340.907	6.17627	0.960333	0.236118
E9PWK1	Epoxide hydrolase 1 OS=Mus musculus GN=Ephx1 PE=1 SV=1 - [E9PWK1_MOUSE]	28.12	6	13	13	25	1.09105	1.0146	0.965871	0.960408	0.953179	441	50.9372	8.14795	0.959819	0.00856303
Q925I1	ATPase family AAA domain-containing protein 3 OS=Mus musculus GN=Atad3 PE=1 SV=1 - [ATAD3_MOUSE]	27.24	4	17	17	24	0.906707	1.02097	0.990117	1.12952	1.0212	591	66.7006	9.29053	1.04695	0.383585
Q3U890	Putative uncharacterized protein OS=Mus musculus GN=Hars PE=2 SV=1 - [Q3U890_MOUSE]	26.13	6	10	12	22	0.94343	1.00133	0.978642	1.04502	1.05287	509	57.3821	5.99854	1.02551	0.387905
Q9D2V7	Coronin-7 OS=Mus musculus GN=Coro7 PE=1 SV=2 - [CORO7_MOUSE]	18.98	6	13	13	17	0.988565	0.926972	1.04516	1.04984	1.02172	922	100.749	5.77002	1.03891	0.0455577
Q3U1J4	DNA damage-binding protein 1 OS=Mus musculus GN=Ddb1 PE=1 SV=2 - [DDB1_MOUSE]	16.4	3	19	19	26	1.00063	1.05751	0.944189	0.979845	1.00699	1140	126.772	5.26221	0.977008	0.334659
Q9CR57	60S ribosomal protein L14 OS=Mus musculus GN=Rpl14 PE=1 SV=3 - [RL14_MOUSE]	18.89	4	4	4	9	0.860439	1.23604	0.80754	1.00666	1.07901	217	23.5492	11.019	0.964404	0.705399
P47856	Glutamine--fructose-6-phosphate aminotransferase [isomerizing] 1 OS=Mus musculus GN=Gfpt1 PE=1 SV=3 - [GFPT1_MOUSE]	17.65	3	8	9	13	0.950634	1.16619	0.93944	0.904241	1.04882	697	78.4892	6.84424	0.964167	0.496524
K3W4L0	Unconventional myosin-XVIIIa OS=Mus musculus GN=Myo18a PE=1 SV=1 - [K3W4L0_MOUSE]	9.92	11	17	18	22	1.0701	0.997574	1.01376	0.977898	0.967485	2036	230.848	6.18896	0.98638	0.437194
Q02013	Aquaporin-1 OS=Mus musculus GN=Aqp1 PE=1 SV=3 - [AQP1_MOUSE]	12.27	2	3	3	7	1.03661	0.703374	1.4353	1.10333	0.920267	269	28.7752	7.43018	1.15297	0.41773
Q50HW9	RAB14 protein variant OS=Mus musculus GN=Rab14 PE=2 SV=1 - [Q50HW9_MOUSE]	50.25	19	1	7	17	1.06676	0.956495	1.10299	0.927349	0.968161	197	21.888	5.41455	0.9995	0.991134
Q9R1T2	SUMO-activating enzyme subunit 1 OS=Mus musculus GN=Sae1 PE=1 SV=1 - [SAE1_MOUSE]	31.71	1	9	9	12	1.0151	1.03253	0.913082	1.03222	1.01091	350	38.5956	5.36377	0.985405	0.727866
Q3UZ81	Putative uncharacterized protein OS=Mus musculus GN=Il16 PE=2 SV=1 - [Q3UZ81_MOUSE]	25.32	8	13	13	17	1.00667	0.854041	0.977788	1.19249	1.05604	624	66.3926	6.41748	1.07544	0.351506
Q3TXJ4	Putative uncharacterized protein OS=Mus musculus GN=Sar1a PE=2 SV=1 - [Q3TXJ4_MOUSE]	38.89	3	4	7	11	0.935069	0.961534	1.09355	1.04828	1.00758	198	22.3125	7.03467	1.0498	0.181829
P20108	Thioredoxin-dependent peroxide reductase, mitochondrial OS=Mus musculus GN=Prdx3 PE=1 SV=1 - [PRDX3_MOUSE]	24.12	2	6	6	17	0.855713	1.01534	0.974869	1.19051	1.08328	257	28.1094	7.57666	1.08289	0.314611
P31725	Protein S100-A9 OS=Mus musculus GN=S100a9 PE=1 SV=3 - [S10A9_MOUSE]	45.13	1	6	6	21	2.23182	1.20022	0.78356	0.413483	0.574133	113	13.0403	7.1665	0.590392	0.0623791
P27659	60S ribosomal protein L3 OS=Mus musculus GN=Rpl3 PE=1 SV=3 - [RL3_MOUSE]	32.26	12	14	14	23	0.894357	1.23062	0.802113	0.984548	1.05683	403	46.0808	10.2134	0.947832	0.564025
G3UX44	Estradiol 17-beta-dehydrogenase 8 (Fragment) OS=Mus musculus GN=H2-Ke6 PE=1 SV=1 - [G3UX44_MOUSE]	37.18	3	6	6	8	0.886465	0.843006	1.09658	1.33804	1.14822	234	23.9704	8.79248	1.19428	0.117751
Q9DBF1	Alpha-aminoadipic semialdehyde dehydrogenase OS=Mus musculus GN=Aldh7a1 PE=1 SV=4 - [AL7A1_MOUSE]	26.16	5	11	11	15	1.05885	1.03379	0.989006	0.981098	0.925212	539	58.8243	7.47412	0.965105	0.224263
Q6PDN3	Myosin light chain kinase, smooth muscle OS=Mus musculus GN=Mylk PE=1 SV=3 - [MYLK_MOUSE]	8.81	4	14	14	19	1.12773	1.06533	0.968088	0.907183	0.869763	1941	212.792	6.25244	0.915012	0.0968513
Q01514	Guanylate-binding protein 1 OS=Mus musculus GN=Gbp1 PE=1 SV=1 - [GBP1_MOUSE]	6.45	3	1	3	8	0.826766	1.14533	0.880711	0.905024	1.29286	589	67.6682	5.5415	1.0262	0.861872
Q99L69	Branched chain ketoacid dehydrogenase E1, alpha polypeptide OS=Mus musculus GN=Bckdha PE=2 SV=1 - [Q99L69_MOUSE]	27.83	4	11	11	21	0.896346	0.954271	1.05325	1.11669	1.06396	442	50.327	8.06006	1.07797	0.0585769
E9QNH6	Unconventional myosin-Ib OS=Mus musculus GN=Myo1b PE=1 SV=1 - [E9QNH6_MOUSE]	11.41	9	10	10	16	1.00666	0.987705	1.0956	0.993139	0.972222	1078	124.955	9.14404	1.02032	0.648676
Q9JI11	Serine/threonine-protein kinase 4 OS=Mus musculus GN=Stk4 PE=1 SV=1 - [STK4_MOUSE]	25.46	6	8	11	19	0.94358	0.922614	0.848681	1.21581	1.11756	487	55.5058	5.18604	1.06069	0.634105
O09164	Extracellular superoxide dismutase [Cu-Zn] OS=Mus musculus GN=Sod3 PE=1 SV=1 - [SODE_MOUSE]	21.91	4	5	5	12	1.08402	0.806849	1.35585	0.960177	0.938835	251	27.3747	6.84424	1.08495	0.594866
B8X349	JNK-interacting leucine zipper protein long form OS=Mus musculus GN=Spag9 PE=2 SV=1 - [B8X349_MOUSE]	13.33	19	12	12	20	1.03939	0.96441	1.04668	0.990715	0.982623	1320	146.041	5.19873	1.00667	0.761256
Q9R233	Tapasin OS=Mus musculus GN=Tapbp PE=1 SV=2 - [TPSN_MOUSE]	35.05	16	12	12	18	0.792575	1.16636	0.838759	0.991337	1.27532	465	49.7051	8.49951	1.03514	0.809838
P13634	Carbonic anhydrase 1 OS=Mus musculus GN=Ca1 PE=1 SV=4 - [CAH1_MOUSE]	42.91	2	7	7	9	1.14874	0.623258	1.5906	0.948013	0.879744	261	28.3132	6.96143	1.13945	0.600346
P14438	H-2 class II histocompatibility antigen, A-U alpha chain (Fragment) OS=Mus musculus GN=H2-Aa PE=1 SV=1 - [HA2U_MOUSE]	25.55	25	5	5	16	0.852487	0.89043	0.968623	1.27566	1.16894	227	25.1197	4.93213	1.13774	0.264799
O35326	Serine/arginine-rich splicing factor 5 OS=Mus musculus GN=Srsf5 PE=1 SV=2 - [SRSF5_MOUSE]	23.79	3	5	6	14	1.0538	1.05567	0.837352	0.961625	0.983206	269	30.8731	11.561	0.927394	0.251852
P62774	Myotrophin OS=Mus musculus GN=Mtpn PE=1 SV=2 - [MTPN_MOUSE]	34.75	2	4	4	11	1.01247	0.937627	1.01625	1.04318	1.04411	118	12.8526	5.51611	1.03451	0.0645249
Q3ULJ9	Putative uncharacterized protein OS=Mus musculus GN=Rangap1 PE=2 SV=1 - [Q3ULJ9_MOUSE]	21.53	7	10	10	12	1.02941	1.11411	0.862748	0.952392	1.03331	483	52.3125	4.56396	0.949484	0.410507
P48024	Eukaryotic translation initiation factor 1 OS=Mus musculus GN=Eif1 PE=1 SV=2 - [EIF1_MOUSE]	42.48	4	1	4	8	0.924504	0.929566	0.982119	1.1355	1.12776	113	12.7386	7.44482	1.08179	0.24303
A0A140T8V3	Protein Vdac3-ps1 OS=Mus musculus GN=Vdac3-ps1 PE=4 SV=1 - [A0A140T8V3_MOUSE]	41.34	6	9	10	20	0.902096	0.953684	1.06355	1.17663	1.03969	283	30.6763	8.66064	1.09329	0.156863
Q80WQ2	Protein VAC14 homolog OS=Mus musculus GN=Vac14 PE=1 SV=1 - [VAC14_MOUSE]	19.44	6	11	11	17	1.05192	0.998454	1.02081	0.990542	0.932678	782	87.9916	6.12549	0.981342	0.55142
G3X9Q1	Integrin alpha 7 OS=Mus musculus GN=Itga7 PE=1 SV=1 - [G3X9Q1_MOUSE]	16.81	3	14	14	18	0.962047	0.807209	1.33828	1.14634	1.02396	1136	124.536	5.74463	1.16953	0.205092
A0A0R4J107	Acylamino-acid-releasing enzyme (Fragment) OS=Mus musculus GN=Apeh PE=1 SV=1 - [A0A0R4J107_MOUSE]	19.83	3	12	12	17	1.03495	0.960611	1.06476	0.998723	0.973143	716	79.7638	5.59229	1.01221	0.696527
Q61739	Integrin alpha-6 OS=Mus musculus GN=Itga6 PE=1 SV=3 - [ITA6_MOUSE]	14.3	5	1	12	17	1.03216	1.01523	0.952073	1.06337	0.920231	1091	122.082	7.03467	0.978558	0.66664
Q5SUH7	Clathrin interactor 1 OS=Mus musculus GN=Clint1 PE=1 SV=1 - [Q5SUH7_MOUSE]	19.74	5	11	11	15	1.00167	0.958467	1.03256	1.00924	1.04193	623	67.6876	6.41748	1.02791	0.104659
Q8CC06	Putative uncharacterized protein OS=Mus musculus GN=Itga6 PE=2 SV=1 - [Q8CC06_MOUSE]	14.82	4	1	12	17	1.04085	0.937942	1.04803	1.02102	0.982789	1073	119.531	6.96143	1.01728	0.454952
Q8R3B1	1-phosphatidylinositol 4,5-bisphosphate phosphodiesterase delta-1 OS=Mus musculus GN=Plcd1 PE=1 SV=2 - [PLCD1_MOUSE]	18.12	3	10	10	16	1.01033	0.879698	1.15677	1.03412	1.01356	756	85.819	6.21436	1.06815	0.265996
Q9Z2D6	Methyl-CpG-binding protein 2 OS=Mus musculus GN=Mecp2 PE=1 SV=1 - [MECP2_MOUSE]	32.02	2	8	12	15	1.29708	1.0433	0.957825	0.788695	0.818775	484	52.2755	9.96436	0.855098	0.108771
P47962	60S ribosomal protein L5 OS=Mus musculus GN=Rpl5 PE=1 SV=3 - [RL5_MOUSE]	33.33	5	10	10	20	0.967441	1.2177	0.847526	0.89673	1.01561	297	34.3787	9.77393	0.919955	0.251321
P12970	60S ribosomal protein L7a OS=Mus musculus GN=Rpl7a PE=1 SV=2 - [RL7A_MOUSE]	35.34	9	11	11	17	0.941876	1.15788	0.844345	0.963168	1.01558	266	29.958	10.5649	0.941032	0.365763
Q8BHD7	Polypyrimidine tract-binding protein 3 OS=Mus musculus GN=Ptbp3 PE=1 SV=1 - [PTBP3_MOUSE]	19.5	13	4	7	13	0.893774	1.01812	0.93806	1.14625	1.1007	523	56.6653	9.12939	1.06167	0.431999
Q8BM29	Putative uncharacterized protein (Fragment) OS=Mus musculus GN=Add3 PE=2 SV=1 - [Q8BM29_MOUSE]	23.96	7	12	12	14	1.00684	1.02851	0.985459	1.02501	0.961972	651	72.5594	5.56689	0.990815	0.662479
Q922D4	Serine/threonine-protein phosphatase 6 regulatory subunit 3 OS=Mus musculus GN=Ppp6r3 PE=1 SV=1 - [PP6R3_MOUSE]	14.69	2	11	11	17	1.02478	0.988241	1.03222	0.957987	1.01232	844	94.5933	4.57666	1.00084	0.978676
Q8C1L7	40S ribosomal protein S21 OS=Mus musculus GN=mCG_6739 PE=2 SV=1 - [Q8C1L7_MOUSE]	59.26	2	4	4	9	0.979236	1.11138	0.92203	0.965797	0.994698	81	8.87444	8.51416	0.960842	0.207485
A2AQN4	Acetyl-coenzyme A synthetase, cytoplasmic OS=Mus musculus GN=Acss2 PE=1 SV=1 - [A2AQN4_MOUSE]	17.51	10	12	12	21	0.887189	1.77327	0.611569	0.889161	0.773481	714	80.3351	6.94678	0.758071	0.0947476
Q99L43	Phosphatidate cytidylyltransferase 2 OS=Mus musculus GN=Cds2 PE=1 SV=1 - [CDS2_MOUSE]	16.44	5	5	5	11	1.01883	0.945536	1.14072	1.00753	0.939268	444	51.28	7.04932	1.02917	0.669737
D3Z5G7	Carboxylic ester hydrolase OS=Mus musculus GN=Ces1b PE=1 SV=1 - [D3Z5G7_MOUSE]	12.35	3	1	7	21	0.934668	1.0095	1.03741	1.01307	1.05464	567	62.1576	5.22412	1.03504	0.102564
Q8R2Y8	Peptidyl-tRNA hydrolase 2, mitochondrial OS=Mus musculus GN=Ptrh2 PE=1 SV=1 - [PTH2_MOUSE]	45.3	1	5	5	7	0.909889	0.953777	1.03609	1.14168	1.05354	181	19.514	7.41553	1.0771	0.142081
Q9Z1E4	Glycogen [starch] synthase, muscle OS=Mus musculus GN=Gys1 PE=1 SV=2 - [GYS1_MOUSE]	24.66	3	13	14	19	0.844298	1.01175	1.02012	1.08916	1.12757	738	83.8735	6.11279	1.07895	0.129447
Q8BLW4	Putative uncharacterized protein OS=Mus musculus GN=Col3a1 PE=2 SV=1 - [Q8BLW4_MOUSE]	12.7	13	14	16	30	1.05185	1.07679	0.970792	1.0328	0.817262	1464	138.853	6.59521	0.940285	0.450871
E0CZ27	Histone H3 (Fragment) OS=Mus musculus GN=H3f3a PE=3 SV=1 - [E0CZ27_MOUSE]	54.62	6	2	5	30	1.14121	1.16903	0.707148	1.0128	0.929574	119	13.3144	11.019	0.883174	0.329834
Q5SUA5	Unconventional myosin-Ig OS=Mus musculus GN=Myo1g PE=1 SV=1 - [MYO1G_MOUSE]	13.77	1	11	11	15	0.940411	0.885209	1.06115	1.12396	1.07791	1024	117.153	8.5874	1.08767	0.0431174
Q9JL26	Formin-like protein 1 OS=Mus musculus GN=Fmnl1 PE=1 SV=1 - [FMNL1_MOUSE]	16.36	4	15	15	17	0.973092	0.878922	1.00265	1.14294	1.09174	1094	121.983	5.8208	1.07911	0.192017
Q45VK5	Interleukin enhancer-binding factor 3 OS=Mus musculus GN=Ilf3 PE=1 SV=1 - [Q45VK5_MOUSE]	23.61	6	13	13	22	1.06356	1.10184	0.906913	0.955753	0.94147	703	76.2999	7.75244	0.934712	0.0458642
Q9CY29	Putative uncharacterized protein OS=Mus musculus GN=Psmd4 PE=2 SV=1 - [Q9CY29_MOUSE]	26.49	2	1	6	10	0.920972	1.13727	0.993254	0.982482	0.960087	370	40.0178	4.80518	0.978608	0.155131
Q3TVT6	Putative uncharacterized protein OS=Mus musculus GN=Pcyox1 PE=2 SV=1 - [Q3TVT6_MOUSE]	31.09	7	12	12	22	0.974159	0.922015	1.1081	1.13355	0.969844	505	56.4247	6.91748	1.0705	0.299379
P35282	Ras-related protein Rab-21 OS=Mus musculus GN=Rab21 PE=1 SV=4 - [RAB21_MOUSE]	29.28	2	5	5	7	0.908851	0.961056	1.0429	1.08474	1.05755	222	24.0912	7.94287	1.06173	0.0371093
Q3V471	Galectin (Fragment) OS=Mus musculus GN=Lgals3 PE=2 SV=1 - [Q3V471_MOUSE]	33.87	4	6	6	17	1.07331	1.05932	0.956488	0.911027	0.96136	186	19.9251	9.49561	0.942958	0.0690318
Q6ZQI3	Malectin OS=Mus musculus GN=Mlec PE=1 SV=2 - [MLEC_MOUSE]	41.58	1	12	12	25	0.95842	0.936214	1.05699	1.08023	1.02059	291	32.3218	6.04932	1.0526	0.091864
D3YWR7	Dihydropteridine reductase OS=Mus musculus GN=Qdpr PE=1 SV=1 - [D3YWR7_MOUSE]	44.44	6	6	6	12	0.990971	0.958705	1.033	1.08543	0.998561	189	19.9949	6.91748	1.039	0.259212
A0A0R4J1N3	Apolipoprotein C-III OS=Mus musculus GN=Apoc3 PE=1 SV=1 - [A0A0R4J1N3_MOUSE]	46.46	3	3	3	9	1.04359	0.989299	1.15655	0.99159	0.909538	99	10.9154	4.75439	1.01922	0.811952
E9Q1S3	Protein transport protein Sec23A OS=Mus musculus GN=Sec23a PE=1 SV=1 - [E9Q1S3_MOUSE]	24.32	3	13	15	21	0.893052	0.919554	1.09018	1.08106	1.05614	736	82.9027	7.45947	1.07579	0.0175922
P11352	Glutathione peroxidase 1 OS=Mus musculus GN=Gpx1 PE=1 SV=2 - [GPX1_MOUSE]	32.34	3	5	5	20	1.03238	0.825534	1.11058	1.02716	1.06281	201	22.3162	7.21045	1.06685	0.110454
Q50HX3	RAB14 protein variant OS=Mus musculus GN=Rab14 PE=2 SV=1 - [Q50HX3_MOUSE]	39.59	22	1	7	17	1.00339	0.975029	1.04052	0.954048	1.06596	197	21.875	5.63037	1.02018	0.609959
Q3TFF0	Putative uncharacterized protein OS=Mus musculus GN=Dnaja2 PE=2 SV=1 - [Q3TFF0_MOUSE]	24.27	2	9	9	17	0.975221	0.996765	0.968904	1.04503	1.01523	412	45.7176	6.354	1.00972	0.704528
Q06185	ATP synthase subunit e, mitochondrial OS=Mus musculus GN=Atp5i PE=1 SV=2 - [ATP5I_MOUSE]	33.8	3	3	3	12	0.931522	1.06083	0.962679	0.995598	0.984932	71	8.23047	9.34912	0.98107	0.194224
Q9CQB4	Cytochrome b-c1 complex subunit 7 OS=Mus musculus GN=Uqcrb PE=1 SV=1 - [Q9CQB4_MOUSE]	57.66	2	7	7	20	0.77309	0.82475	1.01461	1.53725	1.12993	111	13.5529	9.11475	1.22726	0.287602
Q9CPP6	NADH dehydrogenase [ubiquinone] 1 alpha subcomplex subunit 5 OS=Mus musculus GN=Ndufa5 PE=1 SV=3 - [NDUA5_MOUSE]	59.48	3	7	7	11	0.806014	0.9771	0.993732	1.27474	1.10915	116	13.3512	8.104	1.12587	0.262397
Q3TYL9	2',3'-cyclic-nucleotide 3'-phosphodiesterase OS=Mus musculus GN=Cnp PE=2 SV=1 - [Q3TYL9_MOUSE]	26.25	3	9	9	12	1.03609	0.964689	1.09821	0.985162	0.954839	400	44.6262	8.51416	1.01274	0.798493
Q3UW53	Protein Niban OS=Mus musculus GN=Fam129a PE=1 SV=2 - [NIBAN_MOUSE]	11.99	4	5	9	14	1.01981	0.887537	1.08737	1.0776	0.970416	926	102.585	4.77979	1.04513	0.353904
Q9CZY3	Ubiquitin-conjugating enzyme E2 variant 1 OS=Mus musculus GN=Ube2v1 PE=1 SV=1 - [UB2V1_MOUSE]	47.62	4	2	7	19	0.982699	0.992451	0.956974	1.06768	1.01928	147	16.3442	7.95752	1.01464	0.692705
Q9CQJ6	Density-regulated protein OS=Mus musculus GN=Denr PE=1 SV=1 - [DENR_MOUSE]	31.82	2	5	5	10	0.955316	0.955314	1.06204	1.0597	1.03878	198	22.1521	5.30029	1.05351	0.0182744
P97298	Pigment epithelium-derived factor OS=Mus musculus GN=Serpinf1 PE=1 SV=2 - [PEDF_MOUSE]	27.1	5	10	10	15	0.972803	0.928655	1.20692	1.01776	0.981903	417	46.2052	6.97607	1.06886	0.426966
Q91V01	Lysophospholipid acyltransferase 5 OS=Mus musculus GN=Lpcat3 PE=1 SV=1 - [MBOA5_MOUSE]	14.58	2	6	6	12	0.971491	1.05761	0.91905	1.09373	0.925225	487	56.1098	8.55811	0.979336	0.753115
Q9DAW9	Calponin-3 OS=Mus musculus GN=Cnn3 PE=1 SV=1 - [CNN3_MOUSE]	29.09	6	7	8	12	1.16163	1.14904	0.930987	0.87467	0.842875	330	36.4058	5.71924	0.882844	0.0450703
Q3TE45	Succinate dehydrogenase [ubiquinone] iron-sulfur subunit, mitochondrial OS=Mus musculus GN=Sdhb PE=2 SV=1 - [Q3TE45_MOUSE]	40.43	5	13	13	29	0.825711	0.953186	0.999893	1.28066	1.09	282	31.7969	8.67529	1.12352	0.274059
Q9Z2A7	Diacylglycerol O-acyltransferase 1 OS=Mus musculus GN=Dgat1 PE=1 SV=1 - [DGAT1_MOUSE]	17.47	3	5	6	10	1.01941	0.90299	1.13427	1.00133	0.941244	498	56.7534	9.39307	1.02562	0.700318
A0A068WAZ7	Protein 4.1R (Fragment) OS=Mus musculus GN=Epb41 PE=2 SV=1 - [A0A068WAZ7_MOUSE]	23.09	19	8	11	19	1.0278	0.903034	1.15235	1.00964	0.979029	615	69.1516	6.81494	1.047	0.470594
Q3U9B7	Putative uncharacterized protein (Fragment) OS=Mus musculus GN=Ctsc PE=2 SV=1 - [Q3U9B7_MOUSE]	12.98	9	5	5	11	0.934037	1.07196	0.946365	0.952417	1.13439	447	50.6687	6.75635	1.01106	0.878642
Q8BW75	Amine oxidase [flavin-containing] B OS=Mus musculus GN=Maob PE=1 SV=4 - [AOFB_MOUSE]	26.73	3	10	11	19	0.882708	0.897601	1.07732	1.1393	1.09448	520	58.5204	8.29443	1.1037	0.0305776
G3X9V2	Catenin (Cadherin associated protein), delta 1, isoform CRA_a OS=Mus musculus GN=Ctnnd1 PE=1 SV=1 - [G3X9V2_MOUSE]	14.48	19	11	11	14	1.10358	1.02773	1.03895	0.886707	0.904301	932	104.04	6.94678	0.943319	0.359825
O89020	Afamin OS=Mus musculus GN=Afm PE=1 SV=2 - [AFAM_MOUSE]	26.81	1	15	15	25	1.06119	0.983779	1.03063	0.979038	0.897766	608	69.3338	5.78271	0.969145	0.51115
Q3UIJ2	Putative uncharacterized protein OS=Mus musculus GN=Eif2s3x PE=2 SV=1 - [Q3UIJ2_MOUSE]	20.76	10	8	8	15	0.965636	1.10306	0.885835	0.965307	1.01021	472	51.0732	8.39697	0.953784	0.329394
O54774	AP-3 complex subunit delta-1 OS=Mus musculus GN=Ap3d1 PE=1 SV=1 - [AP3D1_MOUSE]	15.6	6	15	15	21	1.00092	1.04591	0.968077	0.999414	1.0198	1199	134.996	7.37158	0.995764	0.801173
Q9D0J2	Putative uncharacterized protein OS=Mus musculus GN=Atp5d PE=2 SV=1 - [Q9D0J2_MOUSE]	17.26	6	3	3	11	1.02415	1.08545	0.992637	0.974769	0.948343	168	17.6192	5.08447	0.971916	0.165572
Q91W87	Cytochrome P450, family 2, subfamily d, polypeptide 22 OS=Mus musculus GN=Cyp2d22 PE=2 SV=1 - [Q91W87_MOUSE]	17.6	7	7	7	13	1.11469	0.979635	1.02328	0.950839	0.85712	500	56.4569	6.94678	0.943746	0.361864
Q6P5F9	Exportin-1 OS=Mus musculus GN=Xpo1 PE=1 SV=1 - [XPO1_MOUSE]	18.11	4	16	16	20	0.96888	1.04347	0.918454	1.03959	0.989098	1071	123.013	6.07471	0.98238	0.667022
B0R091	Calcineurin B homologous protein 1 OS=Mus musculus GN=Chp1 PE=1 SV=1 - [B0R091_MOUSE]	53.4	3	10	10	19	1.05034	1.08022	1.09824	0.841427	0.929171	191	21.984	4.93213	0.956279	0.618596
Q8K0Z4	Igh protein OS=Mus musculus GN=Igh PE=2 SV=1 - [Q8K0Z4_MOUSE]	18.13	68	0	6	13						480	51.6126	5.8335	#DIV/0!	1
P09470	Angiotensin-converting enzyme OS=Mus musculus GN=Ace PE=1 SV=3 - [ACE_MOUSE]	10.29	7	10	10	14	1.03643	0.808603	1.15746	1.15607	0.970044	1312	150.822	6.55127	1.09452	0.268455
Q80SW1	Putative adenosylhomocysteinase 2 OS=Mus musculus GN=Ahcyl1 PE=1 SV=1 - [SAHH2_MOUSE]	19.06	6	5	10	18	0.842147	0.901962	1.08489	1.23482	1.0942	530	58.9134	6.88818	1.13797	0.104764
P61089	Ubiquitin-conjugating enzyme E2 N OS=Mus musculus GN=Ube2n PE=1 SV=1 - [UBE2N_MOUSE]	51.97	3	7	7	15	0.971033	0.948242	1.01407	1.08545	1.03573	152	17.127	6.56592	1.04508	0.165186
K3W4Q8	Basigin OS=Mus musculus GN=Bsg PE=1 SV=1 - [K3W4Q8_MOUSE]	44.04	5	10	10	21	0.883082	0.738159	1.17832	1.36024	1.10388	218	24.1012	5.36377	1.21415	0.106522
Q3U8R9	Putative uncharacterized protein OS=Mus musculus GN=Txnl1 PE=2 SV=1 - [Q3U8R9_MOUSE]	36.33	4	7	7	13	1.07918	1.16907	0.857849	0.872201	0.974702	289	32.1587	5.0083	0.901584	0.11662
Q922J3	CAP-Gly domain-containing linker protein 1 OS=Mus musculus GN=Clip1 PE=1 SV=1 - [CLIP1_MOUSE]	13.01	8	15	15	18	1.01313	0.927746	1.08897	1.01671	0.989968	1391	155.718	5.23682	1.03188	0.391991
Q8BUV3	Gephyrin OS=Mus musculus GN=Gphn PE=1 SV=2 - [GEPH_MOUSE]	9.88	3	6	6	10	1.00304	0.963752	1.05096	0.963347	1.04119	769	83.2298	5.60498	1.0185	0.577585
E9Q4M4	MICOS complex subunit OS=Mus musculus GN=Chchd6 PE=1 SV=1 - [E9Q4M4_MOUSE]	34.29	5	7	7	12	0.922427	0.922522	1.11071	1.1149	1.0506	245	26.3716	8.6167	1.09207	0.0467582
Q6PJ91	Gstm7 protein OS=Mus musculus GN=Gstm7 PE=2 SV=1 - [Q6PJ91_MOUSE]	37.16	5	1	9	21	0.977425	0.9387	1.03795	1.04212	1.07181	218	25.664	7.32764	1.05063	0.0420337
O35286	Pre-mRNA-splicing factor ATP-dependent RNA helicase DHX15 OS=Mus musculus GN=Dhx15 PE=1 SV=2 - [DHX15_MOUSE]	19.75	11	14	15	21	0.986002	1.0911	0.895731	1.00976	1.01398	795	90.9492	7.45947	0.973159	0.56184
A1L2Z3	C230096C10Rik protein OS=Mus musculus GN=Emc1 PE=2 SV=1 - [A1L2Z3_MOUSE]	13.94	3	10	10	18	0.955349	0.95432	1.04663	1.08322	1.02565	997	111.563	7.43018	1.05184	0.08898
Q8BH80	Vesicle-associated membrane protein, associated protein B and C OS=Mus musculus GN=Vapb PE=1 SV=1 - [Q8BH80_MOUSE]	28.4	4	7	7	13	0.998557	0.910753	1.1302	1.04638	1.00427	243	26.901	7.78174	1.06028	0.246697
Q8C845	EF-hand domain-containing protein D2 OS=Mus musculus GN=Efhd2 PE=1 SV=1 - [Q8C845_MOUSE]	38.33	3	8	8	15	1.0173	0.983831	0.911043	1.02246	1.07542	240	26.7836	5.13525	1.00297	0.961006
Q07797	Galectin-3-binding protein OS=Mus musculus GN=Lgals3bp PE=1 SV=1 - [LG3BP_MOUSE]	20.28	2	8	8	12	1.00284	1.20359	0.95188	0.901431	0.980864	577	64.4496	5.13525	0.944725	0.141612
O88441	Metaxin-2 OS=Mus musculus GN=Mtx2 PE=1 SV=1 - [MTX2_MOUSE]	38.02	5	8	8	11	0.896081	0.918862	1.03344	1.22862	1.06337	263	29.739	5.63037	1.10847	0.217485
Q66JR8	Ptms protein OS=Mus musculus GN=Ptms PE=2 SV=1 - [Q66JR8_MOUSE]	35.07	3	2	6	16	1.10296	0.947774	1.03067	0.985121	0.914044	211	23.1441	4.79248	0.976612	0.563742
Q9D2M8	Ubiquitin-conjugating enzyme E2 variant 2 OS=Mus musculus GN=Ube2v2 PE=1 SV=4 - [UB2V2_MOUSE]	47.59	3	1	6	18	1.06059	0.992123	1.07298	0.963281	0.911692	145	16.3562	8.08936	0.98265	0.750179
Q8K124	Pleckstrin homology domain-containing family O member 2 OS=Mus musculus GN=Plekho2 PE=1 SV=1 - [PKHO2_MOUSE]	24.85	1	7	7	10	0.956203	0.954767	1.03161	1.11421	1.04898	495	53.8394	5.50342	1.06493	0.121434
O35215	D-dopachrome decarboxylase OS=Mus musculus GN=Ddt PE=1 SV=3 - [DOPD_MOUSE]	55.93	2	6	6	13	0.964797	0.937124	0.994778	1.09853	1.07397	118	13.0688	6.53662	1.05576	0.215894
Q62318	Transcription intermediary factor 1-beta OS=Mus musculus GN=Trim28 PE=1 SV=3 - [TIF1B_MOUSE]	18.71	2	15	15	20	1.0396	1.10246	0.828225	1.00308	0.979091	834	88.7905	5.77002	0.936797	0.367025
P07309	Transthyretin OS=Mus musculus GN=Ttr PE=1 SV=1 - [TTHY_MOUSE]	46.26	2	5	5	16	1.01286	0.932058	1.14915	1.07843	0.839264	147	15.766	6.16357	1.02228	0.836334
Q9D0S9	Histidine triad nucleotide-binding protein 2, mitochondrial OS=Mus musculus GN=Hint2 PE=1 SV=1 - [HINT2_MOUSE]	36.81	1	4	4	8	0.841292	0.965928	1.01709	1.15963	1.08642	163	17.3094	9.81787	1.08771	0.167717
D3Z7P3	Glutaminase kidney isoform, mitochondrial OS=Mus musculus GN=Gls PE=1 SV=1 - [GLSK_MOUSE]	10.83	2	5	5	9	1.04405	0.951454	1.0639	0.974853	0.988545	674	73.9162	7.98682	1.0091	0.76768
Q05BN2	Pa2g4 protein (Fragment) OS=Mus musculus GN=Pa2g4 PE=2 SV=1 - [Q05BN2_MOUSE]	42.47	4	13	14	27	0.969728	1.11841	0.886715	0.981697	1.00884	372	41.4822	7.50342	0.959084	0.386322
Q3TDG9	Putative uncharacterized protein OS=Mus musculus GN=Stx12 PE=2 SV=1 - [Q3TDG9_MOUSE]	28.1	3	7	7	11	0.942303	0.923942	1.14423	1.05113	1.01561	274	31.16	5.57959	1.07032	0.206896
Q3UID0	SWI/SNF complex subunit SMARCC2 OS=Mus musculus GN=Smarcc2 PE=1 SV=1 - [Q3UID0_MOUSE]	22.12	2	18	21	31	1.06354	1.05336	0.929664	0.980256	0.961679	1130	124.599	5.46533	0.9572	0.100108
Q9DBG5	Perilipin-3 OS=Mus musculus GN=Plin3 PE=1 SV=1 - [PLIN3_MOUSE]	29.98	2	9	9	12	0.94593	0.911979	1.14948	1.06375	1.03575	437	47.233	5.61768	1.08299	0.134555
A2ATI9	Golgi reassembly stacking protein 2, isoform CRA_d OS=Mus musculus GN=Gorasp2 PE=1 SV=1 - [A2ATI9_MOUSE]	14.15	10	5	5	7	0.964849	1.00756	1.03239	1.01193	1.01247	431	44.9978	4.76709	1.01893	0.107393
H7BWZ3	Actin-related protein 2/3 complex subunit 3 OS=Mus musculus GN=Arpc3 PE=1 SV=1 - [H7BWZ3_MOUSE]	32.35	5	6	6	12	0.91237	0.929014	0.956303	1.19653	1.15051	170	19.6249	8.60205	1.10112	0.303744
Z4YKT6	Dehydrogenase/reductase SDR family member 7B OS=Mus musculus GN=Dhrs7b PE=1 SV=1 - [Z4YKT6_MOUSE]	25.65	2	7	7	11	0.917841	0.892756	1.06381	1.21232	1.03816	308	33.2045	9.43701	1.10476	0.193151
Q8C2K0	Putative uncharacterized protein OS=Mus musculus GN=Rpl12 PE=2 SV=1 - [Q8C2K0_MOUSE]	62.8	3	1	8	15	0.970047	1.20633	0.926674	0.869082	0.987685	164	17.7955	9.5542	0.927814	0.17108
P15532	Nucleoside diphosphate kinase A OS=Mus musculus GN=Nme1 PE=1 SV=1 - [NDKA_MOUSE]	57.89	3	1	8	21	0.977618	1.10762	0.850584	0.976537	1.06411	152	17.1969	7.37158	0.963744	0.619298
Q3UJP8	Trifunctional purine biosynthetic protein adenosine-3 OS=Mus musculus GN=Gart PE=2 SV=1 - [Q3UJP8_MOUSE]	14.16	4	12	12	14	0.938655	0.975248	1.00178	1.02229	1.07181	1010	107.404	6.68311	1.03196	0.26406
Q8K411	Presequence protease, mitochondrial OS=Mus musculus GN=Pitrm1 PE=1 SV=1 - [PREP_MOUSE]	17.76	1	16	16	20	0.985923	0.986843	1.02329	1.02943	1.02447	1036	117.297	7.1958	1.02573	0.00532424
Q8BP47	Asparagine--tRNA ligase, cytoplasmic OS=Mus musculus GN=Nars PE=1 SV=2 - [SYNC_MOUSE]	26.12	1	13	13	21	0.961464	1.10234	0.939593	0.972344	1.01566	559	64.238	5.85889	0.975866	0.389743
Q8K232	Adducin 1 (Alpha) OS=Mus musculus GN=Add1 PE=2 SV=1 - [Q8K232_MOUSE]	19.86	8	1	11	14	1.12562	1.05076	0.980399	0.951522	0.838399	735	80.5733	5.8335	0.92344	0.219527
Q05BH6	Tcof1 protein (Fragment) OS=Mus musculus GN=Tcof1 PE=2 SV=1 - [Q05BH6_MOUSE]	17.7	10	22	22	24	1.0314	1.03197	0.826255	1.06868	0.995576	1237	126.299	9.29053	0.963502	0.663873
Q9CX86	Heterogeneous nuclear ribonucleoprotein A0 OS=Mus musculus GN=Hnrnpa0 PE=1 SV=1 - [ROA0_MOUSE]	30.16	1	6	8	12	1.00018	1.05847	0.90274	1.01198	1.00786	305	30.5117	9.30518	0.974196	0.546674
P61028	Ras-related protein Rab-8B OS=Mus musculus GN=Rab8b PE=1 SV=1 - [RAB8B_MOUSE]	38.65	25	3	8	15	1.021	0.866659	1.03206	1.12079	1.05396	207	23.5881	9.0708	1.06894	0.123251
Q3TY06	Putative uncharacterized protein (Fragment) OS=Mus musculus GN=Pmpca PE=2 SV=1 - [Q3TY06_MOUSE]	18.69	6	9	9	14	0.931314	1.03564	0.991816	1.05581	1.0658	519	57.6653	6.82959	1.03781	0.242822
Q99L04	Dehydrogenase/reductase SDR family member 1 OS=Mus musculus GN=Dhrs1 PE=1 SV=1 - [DHRS1_MOUSE]	30.03	2	8	8	12	0.955662	0.881845	1.10167	1.1153	1.05158	313	33.9834	8.35303	1.08952	0.0429348
E9QPX1	Collagen alpha-1(XVIII) chain OS=Mus musculus GN=Col18a1 PE=1 SV=1 - [E9QPX1_MOUSE]	6.14	3	8	8	14	1.09955	1.0449	1.04378	0.875792	0.933035	1774	182.184	5.70654	0.950867	0.425198
Q3UW32	Putative uncharacterized protein (Fragment) OS=Mus musculus GN=Anp32b PE=2 SV=1 - [Q3UW32_MOUSE]	30.24	2	6	8	17	1.01841	0.979373	0.86881	1.02616	1.04726	248	28.2679	3.99268	0.980743	0.763488
Q3U9A8	SH3 domain-binding glutamic acid-rich-like protein OS=Mus musculus GN=Sh3bgrl PE=2 SV=1 - [Q3U9A8_MOUSE]	60.53	2	7	7	11	0.914403	0.9603	1.08924	1.05914	1.07652	114	12.7312	5.04639	1.07496	0.0132433
P10639	Thioredoxin OS=Mus musculus GN=Txn PE=1 SV=3 - [THIO_MOUSE]	40	1	5	5	15	1.05649	1.01532	0.920948	0.970976	1.04245	105	11.6676	4.91943	0.978126	0.594856
Q60972	Histone-binding protein RBBP4 OS=Mus musculus GN=Rbbp4 PE=1 SV=5 - [RBBP4_MOUSE]	24	4	5	10	16	1.01976	1.0563	0.915262	0.955971	1.00449	425	47.6261	4.89404	0.958574	0.246646
Q9CXU9	Eukaryotic translation initiation factor 1b OS=Mus musculus GN=Eif1b PE=1 SV=2 - [EIF1B_MOUSE]	42.48	3	1	4	7	0.99656	0.936202	1.06151	1.05341	1.00822	113	12.8157	7.37158	1.04105	0.133523
P19536	Cytochrome c oxidase subunit 5B, mitochondrial OS=Mus musculus GN=Cox5b PE=1 SV=1 - [COX5B_MOUSE]	42.19	3	5	6	19	0.848504	0.927071	0.974381	1.30927	1.09719	128	13.8039	8.38232	1.12695	0.324756
Q9CRB6	Tubulin polymerization-promoting protein family member 3 OS=Mus musculus GN=Tppp3 PE=1 SV=1 - [TPPP3_MOUSE]	46.02	2	7	7	10	1.37494	1.0012	0.995683	0.816175	0.78141	176	18.9537	9.11475	0.864423	0.178572
P40336	Vacuolar protein sorting-associated protein 26A OS=Mus musculus GN=Vps26a PE=1 SV=1 - [VP26A_MOUSE]	33.33	2	8	8	16	0.993798	0.935758	1.09849	1.00834	1.06419	327	38.0897	6.56592	1.05701	0.163404
F6ZFT1	Acyl carrier protein (Fragment) OS=Mus musculus GN=Ndufab1 PE=1 SV=1 - [F6ZFT1_MOUSE]	16.54	4	3	3	11	0.884656	0.973768	1.00071	1.18909	0.99837	127	14.3003	4.76709	1.06272	0.425744
Q9D832	DnaJ homolog subfamily B member 4 OS=Mus musculus GN=Dnajb4 PE=1 SV=1 - [DNJB4_MOUSE]	18.99	1	5	5	10	1.10165	1.02075	1.05773	0.90716	0.895651	337	37.7582	8.5874	0.953513	0.468858
Q9D1D4	Transmembrane emp24 domain-containing protein 10 OS=Mus musculus GN=Tmed10 PE=1 SV=1 - [TMEDA_MOUSE]	37.9	2	7	7	21	1.01205	1.00717	0.998622	0.983076	0.970539	219	24.8949	6.69775	0.984079	0.193126
P06684	Complement C5 OS=Mus musculus GN=C5 PE=1 SV=2 - [CO5_MOUSE]	10.18	9	17	17	21	0.939339	0.881609	1.20536	0.981023	1.11108	1680	188.759	6.81494	1.09915	0.266881
P63001	Ras-related C3 botulinum toxin substrate 1 OS=Mus musculus GN=Rac1 PE=1 SV=1 - [RAC1_MOUSE]	33.85	15	4	7	11	0.970313	0.86183	1.08616	1.15134	1.01569	192	21.4362	8.49951	1.0844	0.162963
Q8BGH2	Sorting and assembly machinery component 50 homolog OS=Mus musculus GN=Samm50 PE=1 SV=1 - [SAM50_MOUSE]	35.39	1	13	13	18	0.880722	0.897804	1.05824	1.22756	1.08394	469	51.8313	6.80029	1.12325	0.144865
A0A140T8V5	Proliferating cell nuclear antigen OS=Mus musculus GN=Pcna-ps2 PE=3 SV=1 - [A0A140T8V5_MOUSE]	25.67	4	5	5	8	0.93498	1.24017	0.814007	0.855842	1.18424	261	28.7664	4.76709	0.951365	0.717747
P97315	Cysteine and glycine-rich protein 1 OS=Mus musculus GN=Csrp1 PE=1 SV=3 - [CSRP1_MOUSE]	59.59	1	9	9	13	1.1389	1.13708	0.910636	0.890622	0.884871	193	20.5698	8.57275	0.895377	0.00562742
P26883	Peptidyl-prolyl cis-trans isomerase FKBP1A OS=Mus musculus GN=Fkbp1a PE=1 SV=2 - [FKB1A_MOUSE]	25	8	2	2	11	0.980968	0.947126	1.03711	1.09483	1.05127	108	11.9151	8.1626	1.06107	0.0731654
Q3TEA8	Heterochromatin protein 1-binding protein 3 OS=Mus musculus GN=Hp1bp3 PE=1 SV=1 - [HP1B3_MOUSE]	21.12	7	8	12	19	0.981163	1.04987	0.847643	1.05573	1.03654	554	60.8291	9.70068	0.979971	0.794994
P63094	Guanine nucleotide-binding protein G(s) subunit alpha isoforms short OS=Mus musculus GN=Gnas PE=1 SV=1 - [GNAS2_MOUSE]	31.98	3	10	10	18	0.937398	0.927673	1.12149	1.03099	1.05437	394	45.6349	5.96045	1.06895	0.126004
Q3UHX2	28 kDa heat- and acid-stable phosphoprotein OS=Mus musculus GN=Pdap1 PE=1 SV=1 - [HAP28_MOUSE]	45.86	2	9	9	15	0.965505	1.07502	0.923881	1.01488	0.998755	181	20.5925	7.38623	0.979171	0.537956
P25206	DNA replication licensing factor MCM3 OS=Mus musculus GN=Mcm3 PE=1 SV=2 - [MCM3_MOUSE]	14.16	2	1	7	10	0.98335	1.13438	0.73946	1.02093	1.32016	812	91.4892	5.5542	1.02685	0.888293
A0A0N4SVT3	Guanine nucleotide-binding protein subunit gamma (Fragment) OS=Mus musculus GN=Gng12 PE=1 SV=1 - [A0A0N4SVT3_MOUSE]	66.15	3	3	4	14	0.991922	0.929555	1.08623	1.06763	0.972246	65	7.19262	8.19189	1.04203	0.357109
Q9WUB3	Glycogen phosphorylase, muscle form OS=Mus musculus GN=Pygm PE=1 SV=3 - [PYGM_MOUSE]	16.98	3	8	14	18	0.890121	0.602522	2.12324	1.15528	0.923557	842	97.2247	7.10791	1.40069	0.389209
Q9DAK9	14 kDa phosphohistidine phosphatase OS=Mus musculus GN=Phpt1 PE=1 SV=1 - [PHP14_MOUSE]	47.58	1	5	5	13	0.997397	0.99708	1.03097	1.01817	0.965226	124	13.9877	5.52881	1.00479	0.838664
E9QK82	Myelin protein P0 OS=Mus musculus GN=Mpz PE=1 SV=1 - [E9QK82_MOUSE]	20.97	2	5	5	15	1.04626	0.9052	1.30565	0.931601	0.884516	248	27.6344	9.46631	1.04059	0.787315
D3YU60	Microsomal glutathione S-transferase 1 OS=Mus musculus GN=Mgst1 PE=1 SV=1 - [D3YU60_MOUSE]	24.51	5	2	2	9	0.913824	1.08401	0.958821	1.01351	1.03759	102	11.6796	8.48486	1.00331	0.889796
Q9CQC6	Basic leucine zipper and W2 domain-containing protein 1 OS=Mus musculus GN=Bzw1 PE=1 SV=1 - [BZW1_MOUSE]	27.45	5	10	12	18	0.848167	0.97376	0.993761	1.10322	1.13011	419	48.0127	5.92236	1.0757	0.210333
P16406	Glutamyl aminopeptidase OS=Mus musculus GN=Enpep PE=1 SV=1 - [AMPE_MOUSE]	22.12	5	19	19	26	1.01914	0.983666	1.06534	1.04127	0.927739	945	107.888	5.43994	1.01145	0.813597
B7ZNS9	Cfd protein OS=Mus musculus GN=Cfd PE=2 SV=1 - [B7ZNS9_MOUSE]	32.56	2	5	5	8	1.01171	0.84094	1.10004	1.0568	0.993782	258	27.9677	6.66846	1.05021	0.243628
A0A0A6YVU8	MCG119397 OS=Mus musculus GN=Gm9774 PE=4 SV=1 - [A0A0A6YVU8_MOUSE]	17.69	4	6	6	10	0.985045	1.11324	0.932148	0.975527	1.01065	407	42.1207	5.07178	0.972774	0.358897
E9QKQ5	Phosphatidate phosphatase LPIN1 OS=Mus musculus GN=Lpin1 PE=1 SV=1 - [E9QKQ5_MOUSE]	18.41	9	10	10	14	0.872187	1.0711	0.986842	0.972321	1.09169	891	98.4741	6.78564	1.01695	0.696574
Q9EP83	SnRNP core protein SMX5b OS=Mus musculus GN=Lsm2 PE=2 SV=1 - [Q9EP83_MOUSE]	38.46	4	2	2	5	1.00362	0.971815	1.00333	1.0393	1.05677	78	8.73752	6.50732	1.03313	0.173189
Q6P1B9	Bin1 protein OS=Mus musculus GN=Bin1 PE=1 SV=1 - [Q6P1B9_MOUSE]	26.62	3	10	10	12	0.99796	0.98729	0.94996	1.08735	1.00509	477	52.7314	5.23682	1.01413	0.758645
O09044	Synaptosomal-associated protein 23 OS=Mus musculus GN=Snap23 PE=1 SV=1 - [SNP23_MOUSE]	44.76	6	7	7	11	1.03123	0.938804	1.06811	0.97264	0.984457	210	23.2464	4.98291	1.0084	0.807276
Q3TG58	Williams-Beuren syndrome chromosome region 1 homolog (Human), isoform CRA_b OS=Mus musculus GN=Eif4h PE=2 SV=1 - [Q3TG58_MOUSE]	17.54	4	4	4	11	0.966479	1.07857	0.891727	0.999326	0.983004	228	25.1705	8.07471	0.958019	0.334645
Q9Z1Z2	Serine-threonine kinase receptor-associated protein OS=Mus musculus GN=Strap PE=1 SV=2 - [STRAP_MOUSE]	34	1	9	9	14	0.995454	1.04059	0.97499	0.950414	1.05165	350	38.418	5.12256	0.99235	0.826072
Q3U9R7	Putative uncharacterized protein (Fragment) OS=Mus musculus GN=Gsr PE=2 SV=1 - [Q3U9R7_MOUSE]	17	7	7	7	11	1.21096	1.03587	0.910324	0.887911	0.897615	453	48.855	7.54736	0.898617	0.0039156
Q62376	U1 small nuclear ribonucleoprotein 70 kDa OS=Mus musculus GN=Snrnp70 PE=1 SV=2 - [RU17_MOUSE]	21.43	11	9	9	16	1.06051	1.14812	0.848902	0.93619	0.958645	448	51.9609	9.93506	0.914579	0.125694
Q80ZP8	Armet protein OS=Mus musculus GN=Manf PE=1 SV=1 - [Q80ZP8_MOUSE]	41.21	7	8	8	14	0.986148	1.15697	0.877233	0.956031	1.02641	165	18.9998	8.1333	0.953226	0.38882
Q9DBR7	Protein phosphatase 1 regulatory subunit 12A OS=Mus musculus GN=Ppp1r12a PE=1 SV=2 - [MYPT1_MOUSE]	10.5	2	9	10	19	1.0523	0.983215	1.02535	0.976614	0.951627	1029	114.927	5.49072	0.984532	0.548368
Q91Z53	Glyoxylate reductase/hydroxypyruvate reductase OS=Mus musculus GN=Grhpr PE=1 SV=1 - [GRHPR_MOUSE]	32.01	3	10	10	12	0.969844	0.938832	1.09004	1.00725	0.993918	328	35.3065	7.6499	1.0304	0.419274
P57759	Endoplasmic reticulum resident protein 29 OS=Mus musculus GN=Erp29 PE=1 SV=2 - [ERP29_MOUSE]	33.97	5	7	7	18	0.975945	0.983456	1.05509	1.0395	1.0461	262	28.8051	6.15088	1.0469	0.00849176
O35381	Acidic leucine-rich nuclear phosphoprotein 32 family member A OS=Mus musculus GN=Anp32a PE=1 SV=1 - [AN32A_MOUSE]	29.96	5	8	10	22	1.02902	0.927364	0.958327	1.11951	0.999748	247	28.5202	4.06885	1.02586	0.645791
Q61166	Microtubule-associated protein RP/EB family member 1 OS=Mus musculus GN=Mapre1 PE=1 SV=3 - [MARE1_MOUSE]	26.12	1	5	6	12	1.02023	0.907116	0.972784	1.04378	1.02898	268	29.9972	5.22412	1.01518	0.55147
P21844	Chymase OS=Mus musculus GN=Cma1 PE=1 SV=2 - [CMA1_MOUSE]	25.91	2	6	6	18	1.86529	1.10833	0.962937	0.541383	0.59512	247	27.5684	9.39307	0.699813	0.151744
A0A0R4J0K1	15 kDa selenoprotein OS=Mus musculus GN=Sep15 PE=1 SV=1 - [A0A0R4J0K1_MOUSE]	25.31	4	3	3	7	1.05162	1.04022	0.904564	0.9643	0.946925	162	17.7201	5.35107	0.938597	0.0729038
Q80YR5	Scaffold attachment factor B2 OS=Mus musculus GN=Safb2 PE=1 SV=2 - [SAFB2_MOUSE]	11.2	8	2	8	11	1.03395	1.06031	0.888207	0.973246	1.01388	991	111.77	6.37939	0.958443	0.378156
Q3THA0	Eukaryotic translation initiation factor 3 subunit G OS=Mus musculus GN=Eif3g PE=2 SV=1 - [Q3THA0_MOUSE]	25.94	2	7	7	15	1.07974	1.07842	0.990008	0.882727	0.978898	320	35.5859	5.89697	0.950545	0.283694
A0A0R4J0P1	Acyl-Coenzyme A dehydrogenase family, member 8 OS=Mus musculus GN=Acad8 PE=1 SV=1 - [A0A0R4J0P1_MOUSE]	25.18	3	8	8	10	0.894117	0.894655	1.11204	1.16647	1.04761	413	45.0624	8.01611	1.10871	0.0859846
E9Q1K3	Alpha-adducin OS=Mus musculus GN=Add1 PE=1 SV=1 - [E9Q1K3_MOUSE]	21.67	7	1	11	13	1.06173	1.01244	1.00241	1.02722	0.873848	660	72.8806	6.31592	0.967824	0.56545
A0A0G2JDI9	ATP-binding cassette sub-family D member 3 OS=Mus musculus GN=Abcd3 PE=1 SV=1 - [A0A0G2JDI9_MOUSE]	19.67	9	10	10	12	1.07907	1.17604	0.948649	0.829974	0.906095	549	62.6576	9.12939	0.894906	0.0944799
S4R1P5	Dystonin OS=Mus musculus GN=Dst PE=1 SV=1 - [S4R1P5_MOUSE]	4.43	21	30	32	35	1.06698	0.960634	1.13771	0.949927	0.918757	7717	869.994	5.45264	1.00213	0.975893
Q8BXK9	Chloride intracellular channel protein 5 OS=Mus musculus GN=Clic5 PE=1 SV=1 - [CLIC5_MOUSE]	31.87	2	4	7	10	0.970854	0.813447	1.26219	1.12149	1.02062	251	28.2694	5.93506	1.13477	0.193897
E0CZ78	Serine/threonine-protein phosphatase OS=Mus musculus GN=Ppp3cb PE=1 SV=1 - [E0CZ78_MOUSE]	15.08	8	3	7	12	1.0221	0.910348	1.11654	1.01481	0.975401	524	59.0365	5.90967	1.03558	0.487663
Q05186	Reticulocalbin-1 OS=Mus musculus GN=Rcn1 PE=1 SV=1 - [RCN1_MOUSE]	15.69	1	4	4	11	1.00483	1.10612	0.934371	0.933794	0.943426	325	38.0896	4.84326	0.937197	0.00225989
Q9QXT0	Protein canopy homolog 2 OS=Mus musculus GN=Cnpy2 PE=1 SV=1 - [CNPY2_MOUSE]	52.75	1	8	8	15	0.960538	1.01569	0.995492	1.02647	1.02823	182	20.7543	5.07178	1.01673	0.265871
Q3TJG6	Putative uncharacterized protein OS=Mus musculus GN=Ptges3 PE=2 SV=1 - [Q3TJG6_MOUSE]	39.38	4	5	5	11	0.930882	1.18205	0.740811	0.941344	1.0081	160	18.7355	4.55127	0.896753	0.326529
A2BE93	Protein SET (Fragment) OS=Mus musculus GN=Set PE=1 SV=1 - [A2BE93_MOUSE]	33.49	5	7	7	12	1.09257	1.13725	0.751105	0.956715	0.950829	215	24.9085	5.5542	0.886216	0.235113
A2AWT5	Nucleolar transcription factor 1 OS=Mus musculus GN=Ubtf PE=1 SV=1 - [A2AWT5_MOUSE]	14.92	8	11	11	18	1.04948	1.03987	0.877755	1.03885	0.974435	764	89.4232	5.80811	0.96368	0.518486
Q8C7C4	Putative uncharacterized protein (Fragment) OS=Mus musculus PE=2 SV=1 - [Q8C7C4_MOUSE]	51.12	15	10	12	26	0.964271	0.944294	0.851662	1.20539	1.06031	178	20.2905	9.78857	1.03912	0.740056
G3X922	MCG115602 OS=Mus musculus GN=Dnajc13 PE=1 SV=1 - [G3X922_MOUSE]	8.83	7	16	16	17	0.983956	0.960753	1.05402	0.996529	1.03156	2243	254.278	6.771	1.02737	0.237441
F6T2Z7	Protein Cald1 (Fragment) OS=Mus musculus GN=Cald1 PE=1 SV=8 - [F6T2Z7_MOUSE]	32.77	4	2	14	22	1.06361	1.05597	1.00085	0.949844	0.928347	354	41.2819	5.19873	0.959681	0.203102
O35343	Importin subunit alpha-3 OS=Mus musculus GN=Kpna4 PE=1 SV=1 - [IMA3_MOUSE]	14.4	12	4	6	11	1.01486	0.898568	1.05562	1.03948	0.945438	521	57.8867	4.94482	1.01351	0.736511
Q8BFW7	Lipoma-preferred partner homolog OS=Mus musculus GN=Lpp PE=1 SV=1 - [LPP_MOUSE]	19.09	1	8	8	11	1.04607	0.970008	1.08758	0.970934	0.914636	613	65.8479	7.37158	0.991051	0.880616
P49312	Heterogeneous nuclear ribonucleoprotein A1 OS=Mus musculus GN=Hnrnpa1 PE=1 SV=2 - [ROA1_MOUSE]	33.44	7	6	11	25	1.05654	1.11357	0.893764	0.935752	0.971713	320	34.1753	9.23193	0.933743	0.0995161
Q9CZD3	Glycine--tRNA ligase OS=Mus musculus GN=Gars PE=1 SV=1 - [SYG_MOUSE]	16.87	1	12	12	19	0.949504	1.02328	1.00953	1.02246	1.06077	729	81.8257	6.65381	1.03092	0.181657
Q9JLI8	Squamous cell carcinoma antigen recognized by T-cells 3 OS=Mus musculus GN=Sart3 PE=1 SV=1 - [SART3_MOUSE]	10.71	7	8	9	16	1.06085	1.07608	0.85357	0.96489	0.966016	962	109.55	5.23682	0.928159	0.193636
Q8K1B8	Fermitin family homolog 3 OS=Mus musculus GN=Fermt3 PE=1 SV=1 - [URP2_MOUSE]	24.66	2	13	13	18	0.910252	0.936373	0.956705	1.12488	1.14636	665	75.5868	7.04932	1.07598	0.331634
A0A0J9YTY0	Septin-11 OS=Mus musculus GN=Sept11 PE=1 SV=1 - [A0A0J9YTY0_MOUSE]	34.59	7	5	13	18	1.0635	1.02698	0.992272	0.929508	0.918806	425	48.9481	6.96143	0.946862	0.144902
Q7TMF3	NADH dehydrogenase [ubiquinone] 1 alpha subcomplex subunit 12 OS=Mus musculus GN=Ndufa12 PE=1 SV=2 - [NDUAC_MOUSE]	64.14	4	7	7	13	0.919959	0.988151	0.995154	1.12957	1.01671	145	17.0756	9.36377	1.04714	0.375134
P81117	Nucleobindin-2 OS=Mus musculus GN=Nucb2 PE=1 SV=2 - [NUCB2_MOUSE]	31.67	3	12	12	19	1.08934	1.14133	0.896673	0.866626	0.923645	420	50.2732	5.14795	0.895648	0.0241515
E9PXU9	Dysferlin OS=Mus musculus GN=Dysf PE=1 SV=1 - [E9PXU9_MOUSE]	5.95	10	11	12	17	0.966189	0.806487	1.29474	1.08426	1.00761	2083	237.194	5.74463	1.12887	0.271798
O35744	Chitinase-like protein 3 OS=Mus musculus GN=Chil3 PE=1 SV=2 - [CHIL3_MOUSE]	25.63	2	9	9	12	1.70082	1.07762	0.857963	0.58998	0.64819	398	44.4301	5.69385	0.698711	0.0658565
Q91V61	Sideroflexin-3 OS=Mus musculus GN=Sfxn3 PE=1 SV=1 - [SFXN3_MOUSE]	37.69	2	8	9	14	1.05016	0.978843	1.0227	1.02837	0.944145	321	35.3835	9.51025	0.998405	0.956721
E9QAD4	Coiled-coil domain-containing protein 93 OS=Mus musculus GN=Ccdc93 PE=1 SV=1 - [E9QAD4_MOUSE]	16.56	8	10	10	15	0.996594	0.934691	1.06164	1.0394	1.02119	628	72.4296	8.29443	1.04074	0.0755983
O35382	Exocyst complex component 4 OS=Mus musculus GN=Exoc4 PE=1 SV=2 - [EXOC4_MOUSE]	15.18	8	13	13	17	1.0277	0.974212	1.05454	1.01154	1.00549	975	110.475	6.49365	1.02386	0.264463
P13516	Acyl-CoA desaturase 1 OS=Mus musculus GN=Scd1 PE=1 SV=2 - [ACOD1_MOUSE]	18.03	4	2	7	21	0.669361	1.62257	0.60662	1.03709	0.841571	355	41.02	9.0708	0.828426	0.302049
P08730	Keratin, type I cytoskeletal 13 OS=Mus musculus GN=Krt13 PE=1 SV=2 - [K1C13_MOUSE]	12.81	9	2	6	14	1.20689	0.926498	1.09581	0.865316	0.873624	437	47.7243	4.85596	0.944918	0.542286
P97290	Plasma protease C1 inhibitor OS=Mus musculus GN=Serping1 PE=1 SV=3 - [IC1_MOUSE]	22.02	2	9	9	15	1.02872	0.95044	1.05434	0.976974	0.988241	504	55.5492	6.29053	1.00652	0.816893
Q9D0F3	Protein ERGIC-53 OS=Mus musculus GN=Lman1 PE=1 SV=1 - [LMAN1_MOUSE]	24.76	2	12	13	27	1.00483	1.14405	0.945756	0.910019	0.957838	517	57.7529	6.34131	0.937871	0.0500803
P38060	Hydroxymethylglutaryl-CoA lyase, mitochondrial OS=Mus musculus GN=Hmgcl PE=1 SV=2 - [HMGCL_MOUSE]	27.08	7	7	7	12	0.913549	0.966425	1.01356	1.12424	1.06303	325	34.2167	8.41162	1.06694	0.169839
P21279	Guanine nucleotide-binding protein G(q) subunit alpha OS=Mus musculus GN=Gnaq PE=1 SV=4 - [GNAQ_MOUSE]	34.82	8	8	12	20	0.984487	0.797621	1.24253	1.08267	1.01672	359	42.1313	5.68115	1.11397	0.230487
Q62093	Serine/arginine-rich splicing factor 2 OS=Mus musculus GN=Srsf2 PE=1 SV=4 - [SRSF2_MOUSE]	21.72	3	4	4	13	1.06777	1.10867	0.892199	0.982152	0.912666	221	25.4612	11.854	0.929006	0.120638
Q9ERS2	NADH dehydrogenase [ubiquinone] 1 alpha subcomplex subunit 13 OS=Mus musculus GN=Ndufa13 PE=1 SV=3 - [NDUAD_MOUSE]	47.92	1	6	6	13	0.855311	0.963492	0.982468	1.20298	1.07544	144	16.8486	9.48096	1.08696	0.30875
Q921E4	Receptor expression-enhancing protein OS=Mus musculus GN=Reep5 PE=2 SV=1 - [Q921E4_MOUSE]	32.43	6	8	8	19	0.950559	0.821489	1.25524	1.11114	1.06866	185	21.1158	8.38232	1.14501	0.123527
P28474	Alcohol dehydrogenase class-3 OS=Mus musculus GN=Adh5 PE=1 SV=3 - [ADHX_MOUSE]	36.36	5	10	10	17	0.910635	0.920109	1.03288	1.20777	1.06717	374	39.5221	7.25439	1.10261	0.195375
Q61247	Alpha-2-antiplasmin OS=Mus musculus GN=Serpinf2 PE=1 SV=1 - [A2AP_MOUSE]	18.33	3	9	9	18	1.03577	0.942896	1.12971	0.925229	1.05341	491	54.9371	6.30322	1.03611	0.608248
P63330	Serine/threonine-protein phosphatase 2A catalytic subunit alpha isoform OS=Mus musculus GN=Ppp2ca PE=1 SV=1 - [PP2AA_MOUSE]	39.16	2	2	10	19	0.922429	1.07398	0.90372	1.05171	1.00864	309	35.5854	5.5415	0.988026	0.815541
Q9WUZ9	Ectonucleoside triphosphate diphosphohydrolase 5 OS=Mus musculus GN=Entpd5 PE=1 SV=1 - [ENTP5_MOUSE]	9.84	2	3	3	6	0.877287	0.746683	1.33985	1.18438	1.10093	427	47.0717	5.2876	1.20838	0.0969218
Q8BJY1	26S proteasome non-ATPase regulatory subunit 5 OS=Mus musculus GN=Psmd5 PE=1 SV=4 - [PSMD5_MOUSE]	22.02	3	9	9	14	1.00706	0.977768	0.989616	1.01416	1.02172	504	55.9369	5.21143	1.0085	0.462515
P62715	Serine/threonine-protein phosphatase 2A catalytic subunit beta isoform OS=Mus musculus GN=Ppp2cb PE=1 SV=1 - [PP2AB_MOUSE]	36.57	3	1	9	16	1.00801	1.06463	0.93606	0.993202	0.973641	309	35.5523	5.42725	0.967635	0.193429
Q5R3T5	G8(Anti-MRBC hybridoma) light chain (Fragment) OS=Mus musculus GN=G8(anti-MRBC) V-2/ J-L PE=2 SV=1 - [Q5R3T5_MOUSE]	58.02	2	1	3	5	1.69883	1.11929	1.39374	0.287319	0.553889	81	8.93927	7.1665	0.744981	0.524428
Q61650	Beta-globin (Fragment) OS=Mus musculus PE=2 SV=1 - [Q61650_MOUSE]	80.77	2	1	4	20	1.33466	0.639324	1.59091	0.617221	0.769395	52	5.68679	4.80518	0.992509	0.982084
A3KMP2	Tetratricopeptide repeat protein 38 OS=Mus musculus GN=Ttc38 PE=1 SV=2 - [TTC38_MOUSE]	25.16	2	10	10	11	0.957608	0.914207	1.09375	1.147	1.01218	465	52.1903	6.30322	1.08431	0.164826
Q3THU8	Putative uncharacterized protein OS=Mus musculus GN=Slc25a3 PE=2 SV=1 - [Q3THU8_MOUSE]	31.09	5	12	12	23	0.859422	1.00622	1.01594	1.09164	1.08983	357	39.5874	9.18799	1.06581	0.118562
Q6XL46	UDP-glucuronosyltransferase OS=Mus musculus GN=Ugt1a6b PE=2 SV=1 - [Q6XL46_MOUSE]	18.83	35	5	8	12	0.929907	1.01745	1.07603	0.960385	1.02918	531	60.3911	8.68994	1.02187	0.586004
Q61655	ATP-dependent RNA helicase DDX19A OS=Mus musculus GN=Ddx19a PE=1 SV=2 - [DD19A_MOUSE]	14.02	3	6	6	10	0.935026	0.968445	0.971402	1.10735	1.08688	478	53.8988	6.66846	1.05521	0.324003
Q8C0N2	Glycerol-3-phosphate acyltransferase 3 OS=Mus musculus GN=Gpat3 PE=1 SV=1 - [GPAT3_MOUSE]	23.74	9	10	10	13	1.09635	1.20168	0.990052	0.764103	0.915706	438	48.9687	8.93896	0.889954	0.240035
Q78UK8	Putative uncharacterized protein OS=Mus musculus GN=Gbp7 PE=2 SV=1 - [Q78UK8_MOUSE]	15.51	3	9	10	17	0.866453	1.07228	0.88776	1.0004	1.24432	632	72.118	6.32861	1.04416	0.716139
Q6R891	Neurabin-2 OS=Mus musculus GN=Ppp1r9b PE=1 SV=1 - [NEB2_MOUSE]	19.34	11	12	13	22	1.01235	1.02697	0.974293	0.938917	1.00816	817	89.4657	4.91943	0.973792	0.317111
P83917	Chromobox protein homolog 1 OS=Mus musculus GN=Cbx1 PE=1 SV=1 - [CBX1_MOUSE]	43.24	3	4	5	11	1.01843	1.17788	0.75293	1.0368	0.966058	185	21.4046	4.93213	0.918595	0.44111
Q0P6B2	Far upstream element (FUSE) binding protein 1 OS=Mus musculus GN=Fubp1 PE=2 SV=1 - [Q0P6B2_MOUSE]	26.41	17	10	15	24	0.982449	0.972285	1.00413	1.02598	1.02086	640	67.1544	7.60596	1.01699	0.125229
Q8VDP4	Cell cycle and apoptosis regulator protein 2 OS=Mus musculus GN=Ccar2 PE=1 SV=2 - [CCAR2_MOUSE]	17.14	1	13	13	19	1.06226	1.08257	0.879106	0.990847	0.950204	922	102.938	5.24951	0.940052	0.2081
Q61792	LIM and SH3 domain protein 1 OS=Mus musculus GN=Lasp1 PE=1 SV=1 - [LASP1_MOUSE]	40.68	11	10	10	19	1.08551	0.9798	0.984269	1.02339	0.93638	263	29.9753	7.04932	0.981346	0.528958
Q6PHZ1	Rpl17 protein OS=Mus musculus GN=Rpl17 PE=2 SV=1 - [Q6PHZ1_MOUSE]	40.22	6	6	7	22	0.929018	1.23171	0.805168	0.906809	1.05392	184	21.3833	10.1694	0.921964	0.393322
Q8R1I1	Cytochrome b-c1 complex subunit 9 OS=Mus musculus GN=Uqcr10 PE=1 SV=1 - [QCR9_MOUSE]	50	1	3	3	7	0.68788	0.800484	1.10744	1.7096	1.2096	64	7.44087	9.18799	1.34222	0.207404
Q3TD51	Putative uncharacterized protein OS=Mus musculus GN=Picalm PE=2 SV=1 - [Q3TD51_MOUSE]	20.94	13	11	11	19	0.917438	1.01191	1.03179	1.03757	1.06267	597	64.607	9.01221	1.04401	0.0429178
D0QMC3	Myeloid cell nuclear differentiation antigen-like protein OS=Mus musculus GN=Mndal PE=1 SV=1 - [MNDAL_MOUSE]	26.95	7	7	11	16	1.01001	0.993117	0.882406	1.1109	1.03616	538	60.4885	9.27588	1.00982	0.89911
P47963	60S ribosomal protein L13 OS=Mus musculus GN=Rpl13 PE=1 SV=3 - [RL13_MOUSE]	31.75	5	8	8	15	0.91122	1.2741	0.741493	0.958395	0.993862	211	24.2905	11.5464	0.897917	0.324651
Q8BKZ9	Pyruvate dehydrogenase protein X component, mitochondrial OS=Mus musculus GN=Pdhx PE=1 SV=1 - [ODPX_MOUSE]	28.54	3	11	11	15	0.876833	0.937642	0.998311	1.26487	1.04779	501	53.9652	7.75244	1.10366	0.333298
Q62230	Sialoadhesin OS=Mus musculus GN=Siglec1 PE=1 SV=2 - [SN_MOUSE]	11.62	5	15	15	19	0.949591	1.04293	0.995469	0.97958	1.05498	1695	182.865	6.66846	1.01001	0.705116
Q8BH35	Complement component C8 beta chain OS=Mus musculus GN=C8b PE=1 SV=1 - [CO8B_MOUSE]	21.22	2	10	10	12	0.896633	0.846688	1.22102	1.13886	1.0859	589	66.1862	7.76709	1.14859	0.0632278
P61290	Proteasome activator complex subunit 3 OS=Mus musculus GN=Psme3 PE=1 SV=1 - [PSME3_MOUSE]	27.17	4	7	7	12	0.966373	1.03083	0.980786	1.01389	1.01178	254	29.4876	5.94775	1.00215	0.847356
Q6A028	Switch-associated protein 70 OS=Mus musculus GN=Swap70 PE=1 SV=2 - [SWP70_MOUSE]	27.86	1	15	15	22	0.972946	0.952854	0.919751	1.12338	1.10475	585	68.9525	6.04932	1.0493	0.526414
Q5UE59	Kinesin light chain 1 OS=Mus musculus GN=Klc1 PE=1 SV=1 - [Q5UE59_MOUSE]	16.79	13	9	9	12	1.03418	0.932036	1.05209	0.99244	1.00038	542	61.591	5.75732	1.01497	0.517154
Q9DBS1	Transmembrane protein 43 OS=Mus musculus GN=Tmem43 PE=1 SV=1 - [TMM43_MOUSE]	41.25	1	10	10	17	1.0245	0.92269	1.12655	0.983599	0.9616	400	44.7551	7.35693	1.02392	0.684355
A0A068BIT8	Proteasome subunit beta type OS=Mus musculus GN=Psmb8 PE=2 SV=1 - [A0A068BIT8_MOUSE]	24.28	3	6	6	11	0.92704	1.13989	0.875732	0.973422	1.04424	276	30.3396	7.00537	0.964464	0.540069
H3BLJ9	S-formylglutathione hydrolase OS=Mus musculus GN=Esd PE=1 SV=1 - [H3BLJ9_MOUSE]	34.36	7	7	7	10	0.974282	0.937418	1.01791	1.08808	1.02322	259	28.535	7.21045	1.04307	0.196741
Q91VM9	Inorganic pyrophosphatase 2, mitochondrial OS=Mus musculus GN=Ppa2 PE=1 SV=1 - [IPYR2_MOUSE]	32.12	3	10	10	11	0.977948	0.928467	1.03069	1.09593	0.984661	330	38.0902	6.97607	1.03709	0.365986
P62900	60S ribosomal protein L31 OS=Mus musculus GN=Rpl31 PE=1 SV=1 - [RL31_MOUSE]	45.6	5	6	6	13	0.940329	1.24305	0.79448	0.936392	1.06295	125	14.4539	10.5356	0.931273	0.468186
Q9WV98	Mitochondrial import inner membrane translocase subunit Tim9 OS=Mus musculus GN=Timm9 PE=1 SV=1 - [TIM9_MOUSE]	50.56	1	4	4	9	0.86962	0.937578	0.9912	1.23045	1.10208	89	10.3372	7.21045	1.10791	0.259289
O55135	Eukaryotic translation initiation factor 6 OS=Mus musculus GN=Eif6 PE=1 SV=2 - [IF6_MOUSE]	28.98	7	5	5	11	0.987285	1.11887	0.870375	0.957506	1.03991	245	26.4942	4.7417	0.955929	0.464634
P0DOV1	Interferon-activable protein 205-B OS=Mus musculus GN=Mnda PE=1 SV=1 - [IFI5B_MOUSE]	32.94	2	2	10	13	0.968601	1.00016	0.962569	1.01035	1.09414	425	46.9476	8.00146	1.02235	0.618943
Q66K04	Igh protein OS=Mus musculus GN=Igh PE=2 SV=1 - [Q66K04_MOUSE]	9.34	20	2	4	8	1.0602	0.907315	1.32194	0.763402	1.03518	471	52.2249	7.88428	1.04017	0.827375
Q3UUH0	Putative uncharacterized protein OS=Mus musculus GN=Asl PE=2 SV=1 - [Q3UUH0_MOUSE]	23.28	5	10	10	13	0.988748	0.917131	1.08722	1.02435	1.00502	464	51.7366	6.96143	1.03886	0.259054
P55258	Ras-related protein Rab-8A OS=Mus musculus GN=Rab8a PE=1 SV=2 - [RAB8A_MOUSE]	38.65	26	3	8	15	0.931376	0.874257	1.06408	1.08703	1.11405	207	23.6532	9.0708	1.08839	0.0257287
Q9CQF3	Cleavage and polyadenylation specificity factor subunit 5 OS=Mus musculus GN=Nudt21 PE=1 SV=1 - [CPSF5_MOUSE]	29.96	5	6	6	10	1.02517	1.03447	0.866264	1.02511	1.02053	227	26.2237	8.82178	0.970634	0.631622
E9Q852	Afadin OS=Mus musculus GN=Afdn PE=1 SV=2 - [E9Q852_MOUSE]	10.97	8	15	15	19	1.00785	0.854671	1.20596	1.0582	0.983116	1805	204.399	6.23975	1.08242	0.335741
Q9EP69	Phosphatidylinositide phosphatase SAC1 OS=Mus musculus GN=Sacm1l PE=1 SV=1 - [SAC1_MOUSE]	21.81	2	13	13	20	0.971939	0.936997	1.07964	1.07019	1.01126	587	66.9009	7.29834	1.05369	0.130212
Q9QZZ6	Dermatopontin OS=Mus musculus GN=Dpt PE=1 SV=1 - [DERM_MOUSE]	32.34	1	6	6	16	1.08526	0.900982	1.13973	0.988547	0.928119	201	23.9787	4.83057	1.0188	0.791469
F7AA26	Protein Pakap (Fragment) OS=Mus musculus GN=Pakap PE=1 SV=1 - [F7AA26_MOUSE]	16.62	6	16	16	18	0.973515	0.929096	1.18266	0.988775	0.996107	1137	126.011	5.2749	1.05585	0.471054
Q3TJF2	Obg-like ATPase 1 OS=Mus musculus GN=Ola1 PE=2 SV=1 - [Q3TJF2_MOUSE]	31.57	4	11	11	16	0.870443	0.992007	1.04994	1.11413	1.09302	396	44.7593	7.51807	1.0857	0.0450979
Q64339	Ubiquitin-like protein ISG15 OS=Mus musculus GN=Isg15 PE=1 SV=4 - [ISG15_MOUSE]	34.16	1	3	3	6	0.808042	1.05183	0.929233	1.04595	1.38283	161	17.8863	7.89893	1.11934	0.473038
Q99K70	Ras-related GTP-binding protein C OS=Mus musculus GN=Rragc PE=1 SV=1 - [RRAGC_MOUSE]	29.9	5	7	7	11	0.997916	0.9584	0.99372	1.0309	1.02397	398	44.0928	5.09717	1.0162	0.286701
O70250	Phosphoglycerate mutase 2 OS=Mus musculus GN=Pgam2 PE=1 SV=3 - [PGAM2_MOUSE]	11.07	1	1	4	13	0.742267	0.530336	2.48377	1.47794	0.82002	253	28.8088	8.49951	1.59391	0.344455
Q8CFI7	DNA-directed RNA polymerase II subunit RPB2 OS=Mus musculus GN=Polr2b PE=1 SV=2 - [RPB2_MOUSE]	6.22	1	6	6	9	1.0881	1.03904	0.970457	0.973699	0.9958	1174	133.825	6.87354	0.979985	0.131801
Q6A0A9	Constitutive coactivator of PPAR-gamma-like protein 1 OS=Mus musculus GN=FAM120A PE=1 SV=2 - [F120A_MOUSE]	11.78	3	10	10	14	0.999469	1.07752	0.960778	0.971425	1.00154	1112	121.569	8.92432	0.977915	0.216613
Q78IK2	Up-regulated during skeletal muscle growth protein 5 OS=Mus musculus GN=Usmg5 PE=1 SV=1 - [USMG5_MOUSE]	53.45	1	3	3	6	0.915884	1.09836	0.912466	1.07926	1.01472	58	6.37736	9.83252	1.00215	0.97094
Q3TX72	Putative uncharacterized protein OS=Mus musculus GN=Fkbp5 PE=2 SV=1 - [Q3TX72_MOUSE]	25.44	3	10	10	14	1.09613	0.948025	1.0679	0.957436	0.964114	456	50.9816	7.82568	0.996482	0.927947
Q3TEU8	Coronin OS=Mus musculus GN=Coro1c PE=2 SV=1 - [Q3TEU8_MOUSE]	22.15	8	9	10	19	1.03027	0.968235	0.982532	1.06961	1.01291	474	53.0739	6.78564	1.02169	0.479427
Q8R1V4	Transmembrane emp24 domain-containing protein 4 OS=Mus musculus GN=Tmed4 PE=1 SV=1 - [TMED4_MOUSE]	26.43	2	3	5	14	1.02998	0.937076	1.06547	1.03495	0.98244	227	26.0054	8.17725	1.02762	0.376962
Q9Z0P5	Twinfilin-2 OS=Mus musculus GN=Twf2 PE=1 SV=1 - [TWF2_MOUSE]	29.23	4	6	9	12	1.02055	0.921829	0.969287	1.09341	1.06907	349	39.4464	6.80029	1.04392	0.36909
Q8R3F5	Malonyl-CoA-acyl carrier protein transacylase, mitochondrial OS=Mus musculus GN=Mcat PE=1 SV=3 - [FABD_MOUSE]	13.39	1	3	3	6	1.01524	1.05134	0.990498	1.00321	0.949206	381	41.9011	8.104	0.980971	0.356746
Q8BX02	KN motif and ankyrin repeat domain-containing protein 2 OS=Mus musculus GN=Kank2 PE=1 SV=1 - [KANK2_MOUSE]	13.64	1	9	10	19	1.07673	1.0438	0.986004	0.923309	0.927153	843	90.1896	5.5542	0.945489	0.115282
Q3UPH1	Protein PRRC1 OS=Mus musculus GN=Prrc1 PE=1 SV=1 - [PRRC1_MOUSE]	16.48	1	6	6	8	0.896105	0.950914	1.07984	1.09375	1.06072	443	46.2685	5.94775	1.0781	0.0145776
Q6NXX7	Abce1 protein (Fragment) OS=Mus musculus GN=Abce1 PE=2 SV=1 - [Q6NXX7_MOUSE]	21.22	5	11	11	19	0.984848	1.03572	0.993358	1.01866	1.02223	575	64.4645	8.04541	1.01141	0.343478
Q61249	Immunoglobulin-binding protein 1 OS=Mus musculus GN=Igbp1 PE=1 SV=1 - [IGBP1_MOUSE]	20.59	1	5	5	9	1.02946	1.00779	1.00655	0.93272	1.0136	340	38.9466	6.17627	0.984288	0.614004
P59017	Bcl-2-like protein 13 OS=Mus musculus GN=Bcl2l13 PE=1 SV=2 - [B2L13_MOUSE]	25.81	3	9	9	15	0.993785	0.940044	1.0301	1.01679	1.04837	434	46.6905	4.58936	1.03175	0.0719666
O70310	Glycylpeptide N-tetradecanoyltransferase 1 OS=Mus musculus GN=Nmt1 PE=1 SV=1 - [NMT1_MOUSE]	16.94	2	4	6	12	0.939548	1.09171	0.927013	1.02187	1.04314	496	56.8519	8.00146	0.99734	0.947233
Q9D3B1	Very-long-chain (3R)-3-hydroxyacyl-CoA dehydratase 2 OS=Mus musculus GN=Hacd2 PE=1 SV=1 - [HACD2_MOUSE]	16.14	1	4	4	12	0.937803	0.896546	1.1166	1.11262	1.0098	254	28.3841	9.5835	1.07967	0.149738
P06683	Complement component C9 OS=Mus musculus GN=C9 PE=1 SV=2 - [CO9_MOUSE]	14.05	3	8	8	15	0.915087	0.821158	1.3245	1.03634	1.184	548	61.9623	5.78271	1.18161	0.160973
D3YU17	Nicalin OS=Mus musculus GN=Ncln PE=1 SV=1 - [D3YU17_MOUSE]	9.61	3	5	5	9	0.96752	1.00166	1.06275	1.0091	0.970737	562	62.7404	6.49365	1.0142	0.645016
P62827	GTP-binding nuclear protein Ran OS=Mus musculus GN=Ran PE=1 SV=3 - [RAN_MOUSE]	34.72	4	7	7	17	0.942409	1.04047	0.850952	1.07243	1.05121	216	24.4076	7.48877	0.991529	0.913313
D3Z4J5	Golgi to ER traffic protein 4 homolog (Fragment) OS=Mus musculus GN=Get4 PE=1 SV=1 - [D3Z4J5_MOUSE]	14.63	3	3	3	5	0.940639	1.02966	0.994633	0.99952	1.07297	246	27.5628	6.94678	1.02237	0.463451
P17426	AP-2 complex subunit alpha-1 OS=Mus musculus GN=Ap2a1 PE=1 SV=1 - [AP2A1_MOUSE]	16.58	4	6	16	22	0.969836	0.986812	1.04852	1.04024	1.00475	977	107.596	7.03467	1.03117	0.144677
Q91YK6	Rpl23a protein (Fragment) OS=Mus musculus GN=Rpl23a PE=2 SV=1 - [Q91YK6_MOUSE]	38.93	5	7	7	16	0.942926	1.27116	0.782337	0.904579	1.02612	149	16.9297	10.3892	0.904344	0.307327
Q921M3	Splicing factor 3B subunit 3 OS=Mus musculus GN=Sf3b3 PE=1 SV=1 - [SF3B3_MOUSE]	16.93	1	18	18	22	1.01774	1.01517	0.956965	0.993025	0.985332	1217	135.465	5.26221	0.978441	0.185525
Q6PGF7	Exocyst complex component 8 OS=Mus musculus GN=Exoc8 PE=1 SV=1 - [EXOC8_MOUSE]	10.61	1	6	6	8	1.07393	0.952308	1.07323	0.956888	0.998517	716	80.9842	5.40186	1.00954	0.802392
Q9D0M3	Cytochrome c1, heme protein, mitochondrial OS=Mus musculus GN=Cyc1 PE=1 SV=1 - [CY1_MOUSE]	36.62	1	9	9	12	0.845054	0.918887	1.02446	1.26257	1.12779	325	35.3049	9.15869	1.13827	0.183582
P62071	Ras-related protein R-Ras2 OS=Mus musculus GN=Rras2 PE=1 SV=1 - [RRAS2_MOUSE]	40.2	3	6	8	16	0.960693	0.854436	1.19117	1.14679	1.00192	204	23.3847	6.01123	1.11329	0.185572
F6SFF5	Ubiquinone biosynthesis protein COQ9, mitochondrial (Fragment) OS=Mus musculus GN=Coq9 PE=1 SV=2 - [F6SFF5_MOUSE]	23.33	3	5	5	10	0.802755	0.84694	1.13285	1.33096	1.1433	270	30.2631	5.98584	1.20237	0.0881166
Q9DB15	39S ribosomal protein L12, mitochondrial OS=Mus musculus GN=Mrpl12 PE=1 SV=2 - [RM12_MOUSE]	29.35	1	6	6	10	0.911926	1.04817	0.951773	1.0675	1.03321	201	21.6948	9.29053	1.0175	0.658249
Q9QUI0	Transforming protein RhoA OS=Mus musculus GN=Rhoa PE=1 SV=1 - [RHOA_MOUSE]	50.78	9	7	8	19	0.87383	0.951313	0.965548	1.22841	1.06649	193	21.7681	6.1001	1.08682	0.373972
Q8JZQ2	AFG3-like protein 2 OS=Mus musculus GN=Afg3l2 PE=1 SV=1 - [AFG32_MOUSE]	17.33	5	14	14	18	0.924176	0.962993	1.03366	1.12624	1.01373	802	89.4626	8.60205	1.05788	0.23463
Q01339	Beta-2-glycoprotein 1 OS=Mus musculus GN=Apoh PE=1 SV=1 - [APOH_MOUSE]	30.14	5	10	10	17	1.02343	1.09253	0.969565	0.988427	0.938685	345	38.5929	8.22119	0.965559	0.13852
Q3UN88	Mast cell protease 4 OS=Mus musculus GN=Mcpt4 PE=1 SV=1 - [Q3UN88_MOUSE]	37.8	3	8	8	16	1.74888	1.03135	1.01402	0.587537	0.651692	246	27.1792	9.61279	0.751083	0.20164
Q61703	Inter-alpha-trypsin inhibitor heavy chain H2 OS=Mus musculus GN=Itih2 PE=1 SV=1 - [ITIH2_MOUSE]	8.46	4	7	7	9	1.02246	0.966195	1.02956	0.963745	0.949497	946	105.861	7.26904	0.980934	0.524851
P60229	Eukaryotic translation initiation factor 3 subunit E OS=Mus musculus GN=Eif3e PE=1 SV=1 - [EIF3E_MOUSE]	32.13	4	14	14	17	0.970482	1.06524	0.960255	0.950933	1.02503	445	52.1874	6.03662	0.97874	0.456729
Q9D020	Cytosolic 5'-nucleotidase 3A OS=Mus musculus GN=Nt5c3a PE=1 SV=4 - [5NT3A_MOUSE]	23.56	2	7	7	10	0.888114	0.935219	1.01733	1.03663	1.22376	331	37.2284	6.65381	1.09257	0.29502
Q9D6J5	NADH dehydrogenase [ubiquinone] 1 beta subcomplex subunit 8, mitochondrial OS=Mus musculus GN=Ndufb8 PE=1 SV=1 - [NDUB8_MOUSE]	33.33	4	5	5	15	0.947269	1.01082	0.990349	1.10921	0.985148	186	21.8615	6.63916	1.02823	0.561033
Q8VDM6	Heterogeneous nuclear ribonucleoprotein U-like protein 1 OS=Mus musculus GN=Hnrnpul1 PE=1 SV=1 - [HNRL1_MOUSE]	15.72	1	12	12	14	1.07595	0.978362	0.928789	1.01029	0.97814	859	95.9425	6.58057	0.972406	0.361066
Q8CDZ5	Putative uncharacterized protein OS=Mus musculus GN=Nup133 PE=2 SV=1 - [Q8CDZ5_MOUSE]	10.13	2	9	9	10	1.01621	1.04263	0.977614	0.96491	1.00649	1155	128.525	5.17334	0.983006	0.295126
Q8CEB1	Putative uncharacterized protein (Fragment) OS=Mus musculus GN=Entpd1 PE=2 SV=1 - [Q8CEB1_MOUSE]	14.52	7	5	5	7	1.15406	1.06501	0.924378	0.911637	0.877715	420	47.2313	5.8335	0.904577	0.0202491
P62301	40S ribosomal protein S13 OS=Mus musculus GN=Rps13 PE=1 SV=2 - [RS13_MOUSE]	56.95	3	10	10	18	0.975709	1.17875	0.867276	0.922589	1.05357	151	17.2117	10.5356	0.947811	0.44708
Q75N62	GTPase IMAP family member 8 OS=Mus musculus GN=Gimap8 PE=1 SV=1 - [GIMA8_MOUSE]	11.34	2	6	6	9	0.963869	0.877755	1.00522	1.15397	1.09751	688	76.7951	7.26904	1.08557	0.187437
Q8K2C7	Protein OS-9 OS=Mus musculus GN=Os9 PE=1 SV=2 - [OS9_MOUSE]	11.76	10	6	7	9	1.04666	1.14486	0.931799	0.937021	0.961117	672	76.061	4.84326	0.943312	0.0240518
Q8R164	Valacyclovir hydrolase OS=Mus musculus GN=Bphl PE=1 SV=1 - [BPHL_MOUSE]	33.33	2	9	9	16	0.90343	0.939766	1.07677	1.17955	1.07041	291	32.8301	8.93896	1.10891	0.0919712
Q99J77	N-acetylneuraminic acid synthase (Sialic acid synthase) OS=Mus musculus GN=Nans PE=1 SV=1 - [Q99J77_MOUSE]	32.87	3	10	10	16	1.03285	1.0299	0.880092	1.02711	0.982356	359	39.9984	7.06396	0.963186	0.484467
E9Q175	Unconventional myosin-VI OS=Mus musculus GN=Myo6 PE=1 SV=1 - [E9Q175_MOUSE]	9.98	9	11	11	13	1.0394	1.00452	1.00629	1.00058	0.965864	1253	144.682	8.51416	0.990911	0.548683
Q8QZR5	Alanine aminotransferase 1 OS=Mus musculus GN=Gpt PE=1 SV=3 - [ALAT1_MOUSE]	25.4	1	11	11	15	0.879061	1.07409	1.10676	1.01515	1.01265	496	55.107	6.63916	1.04486	0.283787
F6RPJ9	Insulin-degrading enzyme (Fragment) OS=Mus musculus GN=Ide PE=1 SV=1 - [F6RPJ9_MOUSE]	14.18	4	12	12	18	1.01464	1.0244	0.994629	1.00049	0.962757	987	114.188	6.26514	0.98596	0.350533
Q3TFA9	Putative uncharacterized protein OS=Mus musculus GN=Tmod3 PE=2 SV=1 - [Q3TFA9_MOUSE]	41.76	3	14	15	26	1.04685	0.965069	1.0301	1.01908	0.981395	352	39.4484	5.18604	1.01019	0.569933
P50518	V-type proton ATPase subunit E 1 OS=Mus musculus GN=Atp6v1e1 PE=1 SV=2 - [VATE1_MOUSE]	34.07	5	9	9	16	0.991331	0.99188	1.022	0.997075	1.0312	226	26.1408	8.42627	1.01676	0.242946
Q3UXP2	RuvB-like helicase OS=Mus musculus GN=Ruvbl2 PE=2 SV=1 - [Q3UXP2_MOUSE]	26.57	6	11	11	17	1.0207	1.06854	0.913294	0.987738	1.00276	463	51.1115	5.64307	0.96793	0.369267
P00329	Alcohol dehydrogenase 1 OS=Mus musculus GN=Adh1 PE=1 SV=2 - [ADH1_MOUSE]	27.73	1	10	10	13	0.895983	0.864735	1.11065	1.2157	1.05933	375	39.7456	8.104	1.12856	0.108272
Q3U3C4	Putative uncharacterized protein OS=Mus musculus GN=Sh3gl1 PE=2 SV=1 - [Q3U3C4_MOUSE]	24.73	8	8	8	13	1.00533	1.01459	0.98533	1.03457	1.0107	368	41.5062	5.71924	1.0102	0.548442
Q6GU23	Signal transducer and activator of transcription 3 OS=Mus musculus GN=Stat3 PE=2 SV=1 - [Q6GU23_MOUSE]	14.27	12	10	10	12	1.05494	1.00751	0.989684	0.907281	0.993819	722	83.0733	7.12256	0.963595	0.328579
Q3TW28	Putative uncharacterized protein OS=Mus musculus GN=Tpp2 PE=2 SV=1 - [Q3TW28_MOUSE]	10.97	11	12	12	13	0.957419	0.962636	1.04863	1.02186	1.01506	1249	138.377	6.30322	1.02852	0.109657
Q91V77	Protein S100 OS=Mus musculus GN=S100a1 PE=1 SV=1 - [Q91V77_MOUSE]	59.57	5	4	4	8	0.877515	0.75301	1.30092	1.26866	1.10232	94	10.4982	4.58936	1.22396	0.0681915
Q3KNM9	MICOS complex subunit OS=Mus musculus GN=Apoo PE=2 SV=1 - [Q3KNM9_MOUSE]	21.95	2	3	3	9	0.807355	0.912514	1.00033	1.38258	1.06522	164	18.8146	8.66064	1.14938	0.334186
Q5F2F2	Protein ABHD15 OS=Mus musculus GN=Abhd15 PE=1 SV=1 - [ABH15_MOUSE]	18.74	2	8	8	11	0.97902	0.88933	1.20234	1.03181	1.04415	459	51.1192	7.98682	1.09277	0.23277
D3YW09	Splicing factor 3A subunit 2 OS=Mus musculus GN=Sf3a2 PE=1 SV=1 - [D3YW09_MOUSE]	21.13	5	3	3	7	1.11638	1.15752	0.78038	0.953441	0.898428	194	22.1213	9.42236	0.877417	0.137509
Q9JIW9	Ras-related protein Ral-B OS=Mus musculus GN=Ralb PE=1 SV=1 - [RALB_MOUSE]	36.41	3	3	6	10	1.00636	0.848508	1.22187	1.04547	1.02277	206	23.3349	6.62451	1.09671	0.264618
Q6PHN9	Ras-related protein Rab-35 OS=Mus musculus GN=Rab35 PE=1 SV=1 - [RAB35_MOUSE]	28.86	22	5	7	17	0.931782	0.857185	1.16356	1.13175	1.04975	201	23.0108	8.29443	1.11502	0.0767917
Q3TEX7	Putative uncharacterized protein OS=Mus musculus GN=Mfn2 PE=2 SV=1 - [Q3TEX7_MOUSE]	10.3	5	6	6	10	0.920273	1.00546	1.04505	1.09424	1.00617	757	86.1318	6.85889	1.04849	0.198038
Q3T992	Putative uncharacterized protein OS=Mus musculus GN=Ubqln1 PE=2 SV=1 - [Q3T992_MOUSE]	18.77	6	6	6	11	1.00301	1.02918	1.03632	0.960058	0.990819	554	58.5686	4.98291	0.995734	0.86244
Q6A068	Cell division cycle 5-like protein OS=Mus musculus GN=Cdc5l PE=1 SV=2 - [CDC5L_MOUSE]	16.83	3	9	10	13	1.01421	1.10495	0.883163	0.952611	1.01673	802	92.1325	8.01611	0.950835	0.332927
Q8CH25	SAFB-like transcription modulator OS=Mus musculus GN=Sltm PE=1 SV=1 - [SLTM_MOUSE]	8.63	2	6	6	7	1.03301	1.0888	0.878264	0.979942	0.966884	1031	116.85	7.72314	0.941696	0.210389
P19783	Cytochrome c oxidase subunit 4 isoform 1, mitochondrial OS=Mus musculus GN=Cox4i1 PE=1 SV=2 - [COX41_MOUSE]	53.25	3	9	9	26	0.799261	0.898126	0.95696	1.3892	1.06871	169	19.5179	9.23193	1.13829	0.397088
P11031	Activated RNA polymerase II transcriptional coactivator p15 OS=Mus musculus GN=Sub1 PE=1 SV=3 - [TCP4_MOUSE]	44.09	1	5	5	10	0.991672	1.03358	0.821831	1.10767	1.07967	127	14.4184	9.59814	1.00306	0.974115
P01668	Ig kappa chain V-III region PC 7210 OS=Mus musculus PE=1 SV=1 - [KV3AG_MOUSE]	36.36	10	2	3	6	0.66266	2.00048	0.742267	0.436233	1.08372	110	11.9427	4.75439	0.754072	0.319215
A0A0R4J0I6	Acyl-CoA dehydrogenase family member 11 OS=Mus musculus GN=Acad11 PE=1 SV=1 - [A0A0R4J0I6_MOUSE]	16.05	6	10	11	17	1.08323	0.887822	1.15337	0.915794	0.967079	779	87.2927	8.42627	1.01208	0.882992
P62889	60S ribosomal protein L30 OS=Mus musculus GN=Rpl30 PE=1 SV=2 - [RL30_MOUSE]	54.78	3	7	7	17	0.916443	1.18248	0.85842	0.990665	1.02454	115	12.7757	9.62744	0.957874	0.496443
Q61301	Catenin alpha-2 OS=Mus musculus GN=Ctnna2 PE=1 SV=3 - [CTNA2_MOUSE]	6.82	3	1	6	9	0.9779	0.916606	1.08716	1.04537	1.05854	953	105.22	5.70654	1.06369	0.0356119
P63325	40S ribosomal protein S10 OS=Mus musculus GN=Rps10 PE=1 SV=1 - [RS10_MOUSE]	61.21	3	13	13	29	0.956821	1.17192	0.884061	0.96593	1.00841	165	18.9038	10.1548	0.952799	0.323257
Q9WUM3	Coronin-1B OS=Mus musculus GN=Coro1b PE=1 SV=1 - [COR1B_MOUSE]	20.87	2	10	10	14	0.926597	0.973157	1.0286	1.08958	1.05835	484	53.878	5.78271	1.05884	0.078762
P63321	Ras-related protein Ral-A OS=Mus musculus GN=Rala PE=1 SV=1 - [RALA_MOUSE]	40.78	2	5	8	11	1.01384	0.817178	1.28086	1.10702	0.977171	206	23.538	7.10791	1.12168	0.301193
G3UXL2	Protein Prps1l3 OS=Mus musculus GN=Prps1l3 PE=3 SV=1 - [G3UXL2_MOUSE]	39.62	8	6	10	11	1.03122	1.06524	0.972101	0.915673	1.01187	318	34.8019	6.97607	0.966548	0.353856
A2N494	Aberrantly recombined kappa chain Vk8/J1 region (Fragment) OS=Mus musculus PE=1 SV=1 - [A2N494_MOUSE]	53.51	19	3	5	7	0.949476	0.881392	1.95686	0.686223	0.841141	114	12.6242	9.01221	1.16141	0.725953
A0A075DC90	Cytochrome c oxidase subunit 2 OS=Mus musculus GN=COX2 PE=3 SV=1 - [A0A075DC90_MOUSE]	20.7	8	4	4	14	0.80669	0.866846	1.04905	1.35926	1.13595	227	25.986	4.729	1.18142	0.188452
Q6P8N8	ATP-dependent Clp protease ATP-binding subunit clpX-like, mitochondrial OS=Mus musculus GN=Clpx PE=1 SV=1 - [Q6P8N8_MOUSE]	20.16	4	10	10	13	0.930285	1.01657	0.99395	1.00308	1.05499	620	67.2937	7.54736	1.01734	0.458157
P42230	Signal transducer and activator of transcription 5A OS=Mus musculus GN=Stat5a PE=1 SV=1 - [STA5A_MOUSE]	10.09	8	8	8	11	1.03192	1.04078	0.91557	1.00979	0.969566	793	90.7743	6.39209	0.964975	0.33102
P63242	Eukaryotic translation initiation factor 5A-1 OS=Mus musculus GN=Eif5a PE=1 SV=2 - [IF5A1_MOUSE]	84.42	5	7	11	21	0.926814	1.07916	0.939246	1.01125	1.03742	154	16.8214	5.23682	0.99597	0.896026
F6QKK2	ADP-ribosylation factor-like protein 8A (Fragment) OS=Mus musculus GN=Arl8a PE=1 SV=1 - [F6QKK2_MOUSE]	40	2	2	5	9	1.01782	0.890563	1.076	1.04174	1.01757	165	18.8546	8.1626	1.0451	0.114565
Q3U449	Bisphosphate 3'-nucleotidase 1, isoform CRA_a OS=Mus musculus GN=Bpnt1 PE=2 SV=1 - [Q3U449_MOUSE]	22.4	6	6	6	11	0.935872	0.886479	1.14037	1.06849	1.10374	308	33.2221	5.85889	1.1042	0.0376969
D3Z637	MCG10134, isoform CRA_c OS=Mus musculus GN=Tpd52 PE=1 SV=1 - [D3Z637_MOUSE]	23.46	7	3	3	6	1.08638	1.13932	0.843231	0.89213	1.02882	162	17.592	5.26221	0.921395	0.293115
Q4V9Z4	Igh protein OS=Mus musculus GN=Igh PE=2 SV=1 - [Q4V9Z4_MOUSE]	24.16	48	0	7	10						476	51.4345	5.14795	#DIV/0!	1
P21278	Guanine nucleotide-binding protein subunit alpha-11 OS=Mus musculus GN=Gna11 PE=1 SV=1 - [GNA11_MOUSE]	33.7	4	7	11	17	0.976314	0.86736	1.19961	1.08778	0.992898	359	41.9975	5.97314	1.09343	0.257898
P48771	Cytochrome c oxidase subunit 7A2, mitochondrial OS=Mus musculus GN=Cox7a2 PE=1 SV=2 - [CX7A2_MOUSE]	27.71	1	2	2	12	0.811147	0.937173	0.994358	1.28881	1.13274	83	9.28496	10.272	1.13864	0.245179
O70378	ER membrane protein complex subunit 8 OS=Mus musculus GN=Emc8 PE=1 SV=1 - [EMC8_MOUSE]	33.33	9	6	6	13	1.00752	1.01402	1.05296	0.99769	0.976578	207	23.3334	6.15088	1.00908	0.720363
Q3TJI8	Corticosteroid 11-beta-dehydrogenase isozyme 1 OS=Mus musculus GN=Hsd11b1 PE=1 SV=1 - [Q3TJI8_MOUSE]	36.64	3	12	12	20	0.716598	0.768663	1.06652	1.73028	1.20105	262	28.6709	8.71924	1.33261	0.241973
Q91WN1	DnaJ homolog subfamily C member 9 OS=Mus musculus GN=Dnajc9 PE=1 SV=2 - [DNJC9_MOUSE]	23.55	2	5	5	9	1.06025	0.91689	0.837321	1.08561	1.06107	259	30.0403	5.93506	0.994664	0.952415
Q8R5C5	Beta-centractin OS=Mus musculus GN=Actr1b PE=1 SV=1 - [ACTY_MOUSE]	30.05	4	5	9	14	0.947416	0.904883	1.08289	1.08051	1.03059	376	42.2547	6.40479	1.06466	0.0621638
Q9QZA0	Carbonic anhydrase 5B, mitochondrial OS=Mus musculus GN=Ca5b PE=1 SV=2 - [CAH5B_MOUSE]	17.35	1	4	4	9	0.925032	0.982141	1.06248	1.05402	1.06489	317	36.5996	7.31299	1.06047	0.00294777
Q11136	Xaa-Pro dipeptidase OS=Mus musculus GN=Pepd PE=1 SV=3 - [PEPD_MOUSE]	23.33	2	12	12	16	1.00799	0.956649	1.03819	1.0246	1.02415	493	54.993	5.78271	1.02898	0.0233345
Q9DCT2	NADH dehydrogenase [ubiquinone] iron-sulfur protein 3, mitochondrial OS=Mus musculus GN=Ndufs3 PE=1 SV=2 - [NDUS3_MOUSE]	33.46	1	8	8	19	0.864892	0.967757	0.9894	1.17824	1.07724	263	30.1305	7.1665	1.08163	0.274792
P05977	Myosin light chain 1/3, skeletal muscle isoform OS=Mus musculus GN=Myl1 PE=1 SV=2 - [MYL1_MOUSE]	41.49	13	5	6	7	0.680918	0.551621	3.42682	0.88668	0.919612	188	20.5814	5.03369	1.74437	0.469424
Q8BPS5	Putative uncharacterized protein OS=Mus musculus GN=Slc16a1 PE=2 SV=2 - [Q8BPS5_MOUSE]	20.92	7	6	6	9	0.849722	0.73005	1.13906	1.38434	1.16009	349	38.1326	6.3667	1.22783	0.100951
Q8K183	Pyridoxal kinase OS=Mus musculus GN=Pdxk PE=1 SV=1 - [PDXK_MOUSE]	23.08	2	5	5	9	1.04689	0.953555	0.99822	0.990345	1.00692	312	34.9927	6.29053	0.998494	0.76662
A0A140LHA2	Mitotic checkpoint protein BUB3 OS=Mus musculus GN=Bub3 PE=1 SV=1 - [A0A140LHA2_MOUSE]	22.84	7	6	6	13	1.0233	1.00629	0.939416	0.978196	1.02895	324	36.743	6.84424	0.982189	0.561107
Q5FWK3	Rho GTPase-activating protein 1 OS=Mus musculus GN=Arhgap1 PE=1 SV=1 - [RHG01_MOUSE]	30.52	5	9	10	16	0.99994	1.00633	1.05632	0.947055	1.0327	439	50.3791	6.44287	1.01203	0.752177
Q4VA53	Sister chromatid cohesion protein PDS5 homolog B OS=Mus musculus GN=Pds5b PE=1 SV=1 - [PDS5B_MOUSE]	11	2	12	15	20	1.0096	1.00286	0.982759	1.02595	1.00747	1446	164.315	8.49951	1.00539	0.709906
Q9DAR7	m7GpppX diphosphatase OS=Mus musculus GN=Dcps PE=1 SV=1 - [DCPS_MOUSE]	39.94	3	10	10	14	1.10534	0.978261	0.88488	1.03765	1.00892	338	38.9643	6.48096	0.977148	0.676739
Q9JLV5	Cullin-3 OS=Mus musculus GN=Cul3 PE=1 SV=1 - [CUL3_MOUSE]	16.67	8	11	13	16	1.06751	0.992615	1.00101	0.947215	0.970656	768	88.8914	8.45557	0.972959	0.226041
Q3UGW4	ATP-dependent Clp protease proteolytic subunit (Fragment) OS=Mus musculus GN=Clpp PE=2 SV=1 - [Q3UGW4_MOUSE]	37.55	3	8	8	14	0.999897	0.978592	1.02527	1.02654	0.978685	269	29.3671	7.47412	1.01016	0.577557
P53395	Lipoamide acyltransferase component of branched-chain alpha-keto acid dehydrogenase complex, mitochondrial OS=Mus musculus GN=Dbt PE=1 SV=2 - [ODB2_MOUSE]	23.86	2	11	11	20	0.87052	0.91127	1.05302	1.11976	1.14563	482	53.2129	8.60205	1.10614	0.0616633
P97742	Carnitine O-palmitoyltransferase 1, liver isoform OS=Mus musculus GN=Cpt1a PE=1 SV=4 - [CPT1A_MOUSE]	9.96	6	6	6	9	1.19142	1.06933	0.880687	0.840662	0.964804	773	88.1947	8.6167	0.895385	0.103887
Q8CAY6	Acetyl-CoA acetyltransferase, cytosolic OS=Mus musculus GN=Acat2 PE=1 SV=2 - [THIC_MOUSE]	26.95	5	9	9	15	0.898907	1.0159	0.965464	1.10375	1.00448	397	41.2712	7.50342	1.02456	0.616167
G3X9Q3	Histocompatibility (Minor) HA-1, isoform CRA_a OS=Mus musculus GN=Hmha1 PE=1 SV=1 - [G3X9Q3_MOUSE]	11.74	6	9	9	11	0.952613	0.889201	0.967959	1.18338	1.12328	1116	122.783	5.93506	1.09154	0.289989
Q91XL1	Leucine-rich HEV glycoprotein OS=Mus musculus GN=Lrg1 PE=1 SV=1 - [Q91XL1_MOUSE]	11.99	1	3	3	5	1.4033	1.04032	1.05276	0.575869	0.923281	342	37.4075	6.60986	0.850636	0.404275
Q9D1M0	Protein SEC13 homolog OS=Mus musculus GN=Sec13 PE=1 SV=3 - [SEC13_MOUSE]	26.09	1	7	7	10	1.01239	1.06447	0.914884	0.990144	0.982227	322	35.5431	5.37646	0.962419	0.25404
D3YWF6	Ubiquitin thioesterase OTUB1 OS=Mus musculus GN=Otub1 PE=1 SV=1 - [D3YWF6_MOUSE]	32.78	3	6	6	10	0.978281	0.949901	0.978787	1.05538	1.01681	241	28.019	5.2876	1.01699	0.519488
Q9WVQ5	Methylthioribulose-1-phosphate dehydratase OS=Mus musculus GN=Apip PE=1 SV=1 - [MTNB_MOUSE]	25.73	1	4	4	9	0.986902	1.03697	1.00965	1.01684	1.00759	241	26.9311	6.90283	1.01136	0.0505797
Q8BUK6	Protein Hook homolog 3 OS=Mus musculus GN=Hook3 PE=1 SV=2 - [HOOK3_MOUSE]	18.8	5	12	12	14	0.999466	0.978365	1.04632	0.988982	0.985597	718	83.1665	5.18604	1.00697	0.754196
Q99LP6	GrpE protein homolog 1, mitochondrial OS=Mus musculus GN=Grpel1 PE=1 SV=1 - [GRPE1_MOUSE]	36.87	1	1	8	13	0.873802	1.07265	0.923055	1.10821	1.0572	217	24.2919	8.38232	1.02949	0.648073
Q99KF1	Transmembrane emp24 domain-containing protein 9 OS=Mus musculus GN=Tmed9 PE=1 SV=2 - [TMED9_MOUSE]	24.26	5	3	5	14	1.07943	1.00398	0.995065	0.955783	0.944867	235	27.1101	8.41162	0.965238	0.149652
P10518	Delta-aminolevulinic acid dehydratase OS=Mus musculus GN=Alad PE=1 SV=1 - [HEM2_MOUSE]	20	4	5	5	7	0.951859	0.942722	1.01304	1.0553	1.06894	330	36.0003	6.78564	1.04576	0.113171
Q8K239	Tsfm protein (Fragment) OS=Mus musculus GN=Tsfm PE=2 SV=1 - [Q8K239_MOUSE]	19.57	7	5	5	8	0.969189	0.943143	1.0322	1.04903	1.03228	322	35.0941	7.06396	1.03784	0.0218927
Q8CAP3	Rad23a protein OS=Mus musculus GN=Rad23a PE=1 SV=1 - [Q8CAP3_MOUSE]	21.27	4	4	5	7	1.03824	1.01132	1.02474	0.98382	1.00404	362	39.6108	4.57666	1.0042	0.749397
P62743	AP-2 complex subunit sigma OS=Mus musculus GN=Ap2s1 PE=1 SV=1 - [AP2S1_MOUSE]	29.58	4	4	4	7	0.975742	0.975122	1.00048	1.07761	1.02419	142	17.0067	6.17627	1.03409	0.27839
I7HLV2	60S ribosomal protein L10 (Fragment) OS=Mus musculus GN=Rpl10 PE=1 SV=1 - [I7HLV2_MOUSE]	24.88	7	5	5	19	0.925405	1.19831	0.841823	0.92081	1.0568	201	23.0571	10.0083	0.939812	0.440124
Q9JI10	Serine/threonine-protein kinase 3 OS=Mus musculus GN=Stk3 PE=1 SV=1 - [STK3_MOUSE]	14.89	4	3	6	13	1.03654	1.08631	0.964852	0.898066	0.90551	497	56.819	4.98291	0.922809	0.0677218
P49443	Protein phosphatase 1A OS=Mus musculus GN=Ppm1a PE=1 SV=1 - [PPM1A_MOUSE]	30.63	5	8	10	13	1.01092	0.963581	1.14448	0.997519	0.990153	382	42.4057	5.36377	1.04405	0.472084
O54734	Dolichyl-diphosphooligosaccharide--protein glycosyltransferase 48 kDa subunit OS=Mus musculus GN=Ddost PE=1 SV=2 - [OST48_MOUSE]	29.02	3	11	11	15	0.976185	1.0093	0.979899	1.00787	1.05638	441	48.997	5.8335	1.01471	0.576609
Q8R3X4	Timm44 protein (Fragment) OS=Mus musculus GN=Timm44 PE=2 SV=1 - [Q8R3X4_MOUSE]	19.78	3	8	8	11	0.903937	0.949596	1.03482	1.10267	1.07833	450	50.8572	8.1333	1.07194	0.0683596
Q9D8C9	Purine nucleoside phosphorylase OS=Mus musculus GN=Pnp2 PE=1 SV=1 - [Q9D8C9_MOUSE]	25.9	1	1	5	9	1.06827	0.915037	1.19878	0.899857	0.970728	305	33.8659	5.80811	1.02312	0.820054
P12787	Cytochrome c oxidase subunit 5A, mitochondrial OS=Mus musculus GN=Cox5a PE=1 SV=2 - [COX5A_MOUSE]	56.85	1	5	6	13	0.740048	0.869594	0.946536	1.43783	1.16324	146	16.0913	6.53662	1.18254	0.327324
Q8R3X7	Pck2 protein (Fragment) OS=Mus musculus GN=Pck2 PE=2 SV=1 - [Q8R3X7_MOUSE]	19.07	7	8	8	12	1.09736	1.16525	0.909115	0.879209	0.917209	535	58.7444	6.69775	0.901845	0.0135544
Q8BXZ1	Protein disulfide-isomerase TMX3 OS=Mus musculus GN=Tmx3 PE=1 SV=2 - [TMX3_MOUSE]	19.74	1	8	8	12	1.06126	0.97709	1.02763	0.993663	0.95073	456	51.815	5.16064	0.990675	0.725332
Q6PDI5	Proteasome-associated protein ECM29 homolog OS=Mus musculus GN=Ecm29 PE=1 SV=3 - [ECM29_MOUSE]	4.29	2	6	6	8	1.005	1.016	0.998688	0.975059	1.01182	1840	203.573	7.06396	0.99519	0.708712
Q3UJL7	Putative uncharacterized protein OS=Mus musculus GN=Srm PE=2 SV=1 - [Q3UJL7_MOUSE]	18.21	3	3	3	6	1.05107	0.998284	1.10461	0.96972	0.973959	302	34.0438	5.63037	1.0161	0.747981
P14576	Signal recognition particle 54 kDa protein OS=Mus musculus GN=Srp54 PE=1 SV=2 - [SRP54_MOUSE]	10.91	4	5	5	9	0.969562	1.07746	0.940151	0.977605	1.03929	504	55.6843	8.74854	0.985681	0.668396
Q99JX4	Eukaryotic translation initiation factor 3 subunit M OS=Mus musculus GN=Eif3m PE=1 SV=1 - [EIF3M_MOUSE]	21.93	3	7	7	11	0.873429	1.12695	0.853135	0.992007	1.06303	374	42.4899	5.74463	0.969392	0.668295
E9QMV2	Costars family protein ABRACL OS=Mus musculus GN=Abracl PE=1 SV=1 - [E9QMV2_MOUSE]	30.86	2	2	2	5	0.900209	1.02561	0.888216	1.15973	1.06494	81	9.05282	5.79541	1.03763	0.683048
P97494	Glutamate--cysteine ligase catalytic subunit OS=Mus musculus GN=Gclc PE=1 SV=4 - [GSH1_MOUSE]	10.99	3	6	6	8	1.17345	1.05719	0.986169	0.870877	0.844199	637	72.5251	5.89697	0.900415	0.149245
Q9CRD0	OCIA domain-containing protein 1 OS=Mus musculus GN=Ociad1 PE=1 SV=1 - [OCAD1_MOUSE]	23.48	4	4	4	6	0.907626	1.00106	1.06395	1.01467	1.02997	247	27.5928	7.81104	1.0362	0.129059
A0A075B5R5	Protein Ighv4-1 (Fragment) OS=Mus musculus GN=Ighv4-1 PE=1 SV=7 - [A0A075B5R5_MOUSE]	52.59	40	2	4	5	1.08034	1.44221	0.863807	0.599934	0.934745	116	12.8656	8.89502	0.799495	0.188255
Q3TVV9	Putative uncharacterized protein OS=Mus musculus GN=Gga2 PE=2 SV=1 - [Q3TVV9_MOUSE]	7.79	3	3	3	5	0.950687	0.953828	1.02781	1.08058	1.06581	603	65.9934	7.29834	1.05807	0.065959
Q8BP67	60S ribosomal protein L24 OS=Mus musculus GN=Rpl24 PE=1 SV=2 - [RL24_MOUSE]	40.76	5	8	8	15	0.888613	1.33094	0.722746	0.901785	1.09262	157	17.7679	11.2534	0.905717	0.471716
Q6PEM5	Lrpap1 protein (Fragment) OS=Mus musculus GN=Lrpap1 PE=2 SV=1 - [Q6PEM5_MOUSE]	34.38	10	11	11	18	0.978585	1.03143	1.01339	0.97724	1.00961	352	41.1936	7.35693	1.00008	1
Q5D098	Proteasome subunit beta type (Fragment) OS=Mus musculus GN=Psmb7 PE=2 SV=1 - [Q5D098_MOUSE]	18.48	2	5	5	13	1.08624	1.02725	1.02705	0.926915	0.874144	276	29.7412	7.98682	0.942704	0.329484
Q8BMJ2	Leucine--tRNA ligase, cytoplasmic OS=Mus musculus GN=Lars PE=1 SV=2 - [SYLC_MOUSE]	10.02	3	10	10	13	1.00204	1.05568	0.954309	0.953148	1.01517	1178	134.106	7.04932	0.97421	0.332381
Q9CY64	Biliverdin reductase A OS=Mus musculus GN=Blvra PE=1 SV=1 - [BIEA_MOUSE]	27.8	5	7	7	10	1.02352	0.952949	1.02993	0.995208	1.02291	295	33.5035	7.02002	1.01602	0.273228
Q3THS6	S-adenosylmethionine synthase isoform type-2 OS=Mus musculus GN=Mat2a PE=1 SV=2 - [METK2_MOUSE]	30.13	10	10	10	15	0.960509	0.967589	1.03722	1.07432	1.03782	395	43.6614	6.48096	1.04978	0.0551247
Q9D8X2	Coiled-coil domain-containing protein 124 OS=Mus musculus GN=Ccdc124 PE=1 SV=1 - [CC124_MOUSE]	28.11	3	5	6	9	0.953469	1.07451	0.902561	0.962511	1.00863	217	25.3304	9.64209	0.9579	0.307444
Q8CGE8	Interferon-activable protein 205-A OS=Mus musculus GN=Ifi205a PE=2 SV=1 - [IFI5A_MOUSE]	19.8	1	2	7	10	1.06201	0.999234	1.08409	0.8314	1.03956	404	45.1478	8.48486	0.985015	0.865327
Q3UTB8	GrpE protein homolog OS=Mus musculus GN=Grpel1 PE=2 SV=1 - [Q3UTB8_MOUSE]	36.87	1	1	8	13	0.899392	1.14107	0.859703	0.994976	1.101	217	24.2919	8.38232	0.985225	0.852906
Q8BTS3	Guanylate-binding protein 9 OS=Mus musculus GN=Gbp9 PE=1 SV=1 - [Q8BTS3_MOUSE]	15.35	9	4	9	18	0.907804	0.982521	0.956616	1.14317	1.04615	619	71.2962	5.97314	1.04864	0.460523
Q80W54	CAAX prenyl protease 1 homolog OS=Mus musculus GN=Zmpste24 PE=1 SV=2 - [FACE1_MOUSE]	17.89	2	9	9	13	1.06167	1.01229	1.02044	0.930545	0.959433	475	54.6994	6.94678	0.97014	0.371811
Q9JIG7	Coiled-coil domain-containing protein 22 OS=Mus musculus GN=Ccdc22 PE=1 SV=1 - [CCD22_MOUSE]	12.76	1	6	6	10	1.05424	1.0229	0.955466	0.950047	0.90998	627	70.7998	6.01123	0.938498	0.0494052
Q06770	Corticosteroid-binding globulin OS=Mus musculus GN=Serpina6 PE=1 SV=1 - [CBG_MOUSE]	19.65	4	6	6	8	1.16504	0.92738	1.10191	0.866371	0.938173	397	44.7402	5.23682	0.968817	0.697579
Q8C1Z9	Putative uncharacterized protein OS=Mus musculus PE=2 SV=1 - [Q8C1Z9_MOUSE]	26.42	6	4	4	16	1.00879	1.02384	0.974871	0.996986	1.005	159	18.25	5.37646	0.992284	0.482721
Q91WG2	Rab GTPase-binding effector protein 2 OS=Mus musculus GN=Rabep2 PE=1 SV=3 - [RABE2_MOUSE]	17.15	4	8	8	11	1.09364	0.99936	0.976825	0.977246	0.947724	554	62.0948	4.89404	0.967265	0.0775219
Q9DBP5	UMP-CMP kinase OS=Mus musculus GN=Cmpk1 PE=1 SV=1 - [KCY_MOUSE]	57.65	4	10	10	15	0.851548	0.896829	1.00519	1.25055	1.1525	196	22.1513	5.8335	1.13608	0.197357
A0A0R4J0J0	Palmdelphin OS=Mus musculus GN=Palmd PE=1 SV=1 - [A0A0R4J0J0_MOUSE]	18.15	4	9	9	14	0.973853	0.805193	1.28144	1.08857	1.02309	551	62.6065	5.65576	1.13103	0.232552
P56391	Cytochrome c oxidase subunit 6B1 OS=Mus musculus GN=Cox6b1 PE=1 SV=2 - [CX6B1_MOUSE]	61.63	2	5	5	12	0.800695	0.909215	0.923582	1.43854	1.11773	86	10.0649	8.71924	1.15995	0.39746
Q91WQ3	Tyrosine--tRNA ligase, cytoplasmic OS=Mus musculus GN=Yars PE=1 SV=3 - [SYYC_MOUSE]	28.22	3	16	16	24	0.969838	1.1166	0.928008	0.962088	1.04984	528	59.0681	7.00537	0.979978	0.63742
P70302	Stromal interaction molecule 1 OS=Mus musculus GN=Stim1 PE=1 SV=2 - [STIM1_MOUSE]	16.93	4	10	11	13	1.05896	1.01099	0.980041	0.983301	0.970705	685	77.5183	6.53662	0.978016	0.0258235
O08663	Methionine aminopeptidase 2 OS=Mus musculus GN=Metap2 PE=1 SV=1 - [MAP2_MOUSE]	18.41	8	8	8	14	0.99318	1.1322	0.888181	0.950083	1.03179	478	52.8883	5.8208	0.956684	0.40789
E9QAH1	Protein Golgb1 OS=Mus musculus GN=Golgb1 PE=1 SV=1 - [E9QAH1_MOUSE]	7.76	21	23	23	27	1.01583	1.03257	1.0108	0.964723	0.959307	3197	365.073	5.05908	0.978276	0.317903
Q61103	Zinc finger protein ubi-d4 OS=Mus musculus GN=Dpf2 PE=1 SV=1 - [REQU_MOUSE]	10.23	5	3	3	5	1.05827	0.978143	0.967734	0.962247	0.877963	391	44.2012	6.46826	0.935982	0.158477
F6SXM5	Lupus La protein homolog (Fragment) OS=Mus musculus GN=Ssb PE=1 SV=1 - [F6SXM5_MOUSE]	33.04	1	1	9	19	0.960844	0.987567	1.02018	1.03334	1.01674	230	26.2566	10.0669	1.02342	0.0415456
Q3THK7	GMP synthase [glutamine-hydrolyzing] OS=Mus musculus GN=Gmps PE=1 SV=2 - [GUAA_MOUSE]	18.9	1	11	11	14	1.05786	1.09753	0.878706	0.949926	0.9786	693	76.6749	6.72705	0.935744	0.164
Q91VM5	RNA binding motif protein, X-linked-like-1 OS=Mus musculus GN=Rbmxl1 PE=1 SV=1 - [RMXL1_MOUSE]	38.14	7	16	16	26	1.04782	1.10606	0.826046	0.952273	0.99282	388	42.1362	9.99365	0.923713	0.268064
K9JA74	Glutathione S-transferase pi 2 (Fragment) OS=Mus musculus GN=Gstp2 PE=2 SV=1 - [K9JA74_MOUSE]	33.51	4	1	4	10	1.20882	0.983751	1.0382	0.834431	0.898392	188	21.0508	6.91748	0.923674	0.331045
P46978	Dolichyl-diphosphooligosaccharide--protein glycosyltransferase subunit STT3A OS=Mus musculus GN=Stt3a PE=1 SV=1 - [STT3A_MOUSE]	17.59	11	13	13	17	0.975718	1.09304	0.935684	0.975237	1.0205	705	80.5449	8.104	0.977139	0.443313
P62267	40S ribosomal protein S23 OS=Mus musculus GN=Rps23 PE=1 SV=3 - [RS23_MOUSE]	33.57	6	6	6	9	0.901928	1.21207	0.807209	0.952791	1.05483	143	15.7977	10.4917	0.938276	0.481793
Q3TA88	Putative uncharacterized protein OS=Mus musculus GN=Sh3kbp1 PE=2 SV=1 - [Q3TA88_MOUSE]	13.38	8	2	7	9	0.969071	0.909861	1.08527	1.10248	1.02081	665	73.2827	6.53662	1.06952	0.106646
Q62048	Astrocytic phosphoprotein PEA-15 OS=Mus musculus GN=Pea15 PE=1 SV=1 - [PEA15_MOUSE]	74.62	2	8	8	11	0.910761	0.863806	1.14488	1.16222	1.02306	130	15.0448	5.021	1.11005	0.128538
Q3TMM5	Putative uncharacterized protein OS=Mus musculus GN=Nono PE=2 SV=1 - [Q3TMM5_MOUSE]	26.64	6	1	11	23	1.08153	1.08468	1.01835	1.01264	0.746981	473	54.5114	8.79248	0.92599	0.495332
F7D1I5	Glycophorin-C OS=Mus musculus GN=Gypc PE=1 SV=2 - [F7D1I5_MOUSE]	48.61	7	2	2	4	0.968405	0.797978	1.34559	1.04459	1.04807	72	7.91709	5.26221	1.14609	0.280362
Q99L88	Beta-1-syntrophin OS=Mus musculus GN=Sntb1 PE=1 SV=4 - [SNTB1_MOUSE]	25.88	4	10	12	18	0.939084	0.827175	1.25508	1.08793	1.04071	537	58.045	8.30908	1.12791	0.187472
P59325	Eukaryotic translation initiation factor 5 OS=Mus musculus GN=Eif5 PE=1 SV=1 - [IF5_MOUSE]	25.41	9	10	10	11	0.920742	0.969753	1.01054	1.08747	1.14492	429	48.9377	5.51611	1.08098	0.172074
Q3TJD4	Putative uncharacterized protein OS=Mus musculus GN=Atp5f1 PE=2 SV=1 - [Q3TJD4_MOUSE]	22.66	5	8	8	25	0.906178	1.03772	1.03886	1.04295	1.00312	256	28.9295	9.26123	1.02831	0.155763
Q3TAW4	Putative uncharacterized protein OS=Mus musculus GN=Sec23b PE=2 SV=1 - [Q3TAW4_MOUSE]	13.3	11	5	7	11	0.997305	0.922369	1.10106	1.02732	0.997682	767	86.3095	7.07861	1.04202	0.304303
E9PYA3	Hydroxyacylglutathione hydrolase, mitochondrial (Fragment) OS=Mus musculus GN=Hagh PE=1 SV=1 - [E9PYA3_MOUSE]	29.11	8	6	6	9	0.980169	0.905257	1.10311	1.13048	1.00706	237	25.9832	8.44092	1.08022	0.165307
Q8R3R1	Csde1 protein (Fragment) OS=Mus musculus GN=Csde1 PE=2 SV=1 - [Q8R3R1_MOUSE]	21.92	12	14	14	16	0.981228	1.08846	0.955653	0.945113	1.03826	689	76.8131	6.41748	0.979676	0.559942
Q9DBG9	Tax1-binding protein 3 OS=Mus musculus GN=Tax1bp3 PE=1 SV=1 - [TX1B3_MOUSE]	13.71	1	1	1	3	0.919842	1.03518	0.964944	1.06441	1.0117	124	13.7141	8.48486	1.01369	0.679795
Q8R5J9	PRA1 family protein 3 OS=Mus musculus GN=Arl6ip5 PE=1 SV=2 - [PRAF3_MOUSE]	20.74	1	3	3	9	1.00378	1.05713	0.987446	0.98682	1.00851	188	21.5433	9.61279	0.994258	0.520506
Q9CZU3	Superkiller viralicidic activity 2-like 2 OS=Mus musculus GN=Skiv2l2 PE=1 SV=1 - [SK2L2_MOUSE]	8.56	6	8	8	10	1.04616	1.08677	0.907963	0.95805	0.986562	1040	117.561	6.40479	0.950858	0.167656
E9PWT4	H-2 class I histocompatibility antigen, Q7 alpha chain OS=Mus musculus GN=H2-Q7 PE=3 SV=2 - [E9PWT4_MOUSE]	23.55	59	1	7	16	0.937303	1.01044	0.951345	1.01967	1.12958	310	35.1592	6.12549	1.03353	0.584552
P08207	Protein S100-A10 OS=Mus musculus GN=S100a10 PE=1 SV=2 - [S10AA_MOUSE]	27.84	2	4	4	19	1.06343	0.767441	1.39672	1.00192	0.942758	97	11.1785	6.771	1.1138	0.50769
E9Q4K7	Protein Kif13b OS=Mus musculus GN=Kif13b PE=1 SV=1 - [E9Q4K7_MOUSE]	12.1	3	13	17	19	0.999052	0.949839	1.15174	0.962298	0.993403	1843	204.449	5.79541	1.03581	0.606104
Q60770	Syntaxin-binding protein 3 OS=Mus musculus GN=Stxbp3 PE=1 SV=1 - [STXB3_MOUSE]	17.74	5	10	10	13	1.01707	0.952035	1.06534	1.02251	0.972599	592	67.8989	8.01611	1.02015	0.52438
D3YUK4	NADH dehydrogenase [ubiquinone] 1 beta subcomplex subunit 10 (Fragment) OS=Mus musculus GN=Ndufb10 PE=1 SV=1 - [D3YUK4_MOUSE]	55.7	2	8	8	20	0.847681	0.978548	1.01695	1.15804	1.08234	149	17.7287	6.56592	1.08577	0.170238
P61082	NEDD8-conjugating enzyme Ubc12 OS=Mus musculus GN=Ube2m PE=1 SV=1 - [UBC12_MOUSE]	40.44	5	7	7	13	0.944594	1.09123	0.905242	1.02173	1.07277	183	20.8866	7.69385	0.999915	0.999999
Q62186	Translocon-associated protein subunit delta OS=Mus musculus GN=Ssr4 PE=1 SV=1 - [SSRD_MOUSE]	36.63	4	5	5	12	1.01139	1.10066	0.911011	0.975422	0.955466	172	18.9245	5.78271	0.9473	0.10715
B9EKK3	IQ motif containing GTPase activating protein 2 OS=Mus musculus GN=Iqgap2 PE=2 SV=1 - [B9EKK3_MOUSE]	8.95	8	10	13	15	1.00025	1.02624	0.989664	0.982748	0.998914	1575	180.438	5.59229	0.990442	0.181413
P14148	60S ribosomal protein L7 OS=Mus musculus GN=Rpl7 PE=1 SV=2 - [RL7_MOUSE]	31.85	4	11	11	19	0.929312	1.30465	0.764308	1.00616	0.983219	270	31.3998	10.8872	0.917895	0.397495
Q3TDF8	Putative uncharacterized protein OS=Mus musculus GN=Etf1 PE=2 SV=1 - [Q3TDF8_MOUSE]	22.43	6	9	9	13	0.965548	1.03703	0.972046	1.03899	1.04937	437	48.9731	5.70654	1.02014	0.495031
A2AW05	FACT complex subunit SSRP1 (Fragment) OS=Mus musculus GN=Ssrp1 PE=1 SV=1 - [A2AW05_MOUSE]	15.73	3	7	7	8	0.990115	1.06343	0.862293	1.03814	1.04064	623	71.4836	6.03662	0.980358	0.77122
Q8BKE6	Cytochrome P450 20A1 OS=Mus musculus GN=Cyp20a1 PE=1 SV=1 - [CP20A_MOUSE]	18.61	2	7	7	10	1.02621	1.0451	1.05223	0.943158	0.984306	462	52.1162	6.94678	0.99323	0.846133
Q9DBL7	Bifunctional coenzyme A synthase OS=Mus musculus GN=Coasy PE=1 SV=2 - [COASY_MOUSE]	20.25	1	9	9	10	0.851967	0.967633	1.01091	1.19528	1.02899	563	61.9846	7.10791	1.0784	0.312856
G5E8X1	Protein Mettl26 OS=Mus musculus GN=Mettl26 PE=1 SV=1 - [G5E8X1_MOUSE]	17.91	5	3	3	5	1.11865	0.96123	0.985601	0.970851	0.941943	201	22.1853	6.52197	0.966132	0.121008
V9GXF0	ELKS/Rab6-interacting/CAST family member 1 OS=Mus musculus GN=Erc1 PE=1 SV=1 - [V9GXF0_MOUSE]	10.75	14	9	9	14	1.01259	0.986523	1.05042	0.968662	0.943637	1088	124.782	5.98584	0.987572	0.736992
Q3U7E6	Putative uncharacterized protein OS=Mus musculus GN=Surf4 PE=2 SV=1 - [Q3U7E6_MOUSE]	16.73	4	4	4	9	1.00051	1.01439	0.981011	1.02448	0.976947	269	30.3787	7.78174	0.994144	0.728579
A0A1D5RLE0	Dedicator of cytokinesis protein 9 OS=Mus musculus GN=Dock9 PE=4 SV=1 - [A0A1D5RLE0_MOUSE]	9.06	11	13	15	16	0.972021	0.882362	1.18179	1.12854	0.971574	2042	233.621	7.41553	1.09397	0.273276
Q8C3V7	Ferrochelatase OS=Mus musculus GN=Fech PE=2 SV=1 - [Q8C3V7_MOUSE]	29.16	6	10	10	15	0.969579	0.974394	1.04132	1.00676	1.05615	415	46.7171	8.90967	1.03474	0.139231
Q8BYA0	Tubulin-specific chaperone D OS=Mus musculus GN=Tbcd PE=1 SV=1 - [TBCD_MOUSE]	5.6	2	5	5	7	0.957334	0.915681	1.14591	0.966525	1.02323	1196	133.236	6.50732	1.04522	0.481512
Q9JHW2	Omega-amidase NIT2 OS=Mus musculus GN=Nit2 PE=1 SV=1 - [NIT2_MOUSE]	31.52	1	6	6	7	1.03235	1.04681	0.928075	1.02446	0.967313	276	30.4826	6.90283	0.973282	0.434919
Q62087	Serum paraoxonase/lactonase 3 OS=Mus musculus GN=Pon3 PE=1 SV=2 - [PON3_MOUSE]	33.33	3	9	9	17	1.01614	0.872149	1.20465	1.03024	0.98031	354	39.3263	5.74463	1.07173	0.40364
Q91ZR1	Ras-related protein Rab-4B OS=Mus musculus GN=Rab4b PE=1 SV=2 - [RAB4B_MOUSE]	24.41	21	4	5	11	0.96397	0.931188	1.03895	1.08003	1.03535	213	23.614	6.06201	1.05144	0.0702965
Q61001	Laminin subunit alpha-5 OS=Mus musculus GN=Lama5 PE=1 SV=4 - [LAMA5_MOUSE]	3.55	4	8	8	9	1.20747	1.01231	0.919605	0.902531	0.81645	3718	403.792	6.72705	0.879528	0.0647637
B2RXR6	Serine/threonine-protein phosphatase 6 regulatory ankyrin repeat subunit B OS=Mus musculus GN=Ankrd44 PE=1 SV=1 - [ANR44_MOUSE]	5.94	6	5	5	6	1.02522	0.899494	0.981535	1.06679	1.07016	993	107.317	6.41748	1.0395	0.302877
Q8R1Q8	Cytoplasmic dynein 1 light intermediate chain 1 OS=Mus musculus GN=Dync1li1 PE=1 SV=1 - [DC1L1_MOUSE]	25.24	3	10	10	18	1.01989	0.971659	1.01592	1.0248	1.01984	523	56.5791	6.41748	1.02018	0.0160008
Q3TXN1	Prostaglandin reductase 2 OS=Mus musculus GN=Ptgr2 PE=1 SV=1 - [Q3TXN1_MOUSE]	23.49	3	4	4	8	0.928426	0.927198	1.04103	1.14758	1.04903	315	34.2463	5.50342	1.07922	0.147594
P08905	Lysozyme C-2 OS=Mus musculus GN=Lyz2 PE=1 SV=2 - [LYZ2_MOUSE]	36.49	2	4	4	6	1.06262	1.19313	0.794763	0.894741	1.03737	148	16.6782	8.80713	0.908958	0.324342
O35841	Apoptosis inhibitor 5 OS=Mus musculus GN=Api5 PE=1 SV=2 - [API5_MOUSE]	26.79	2	13	13	20	1.02462	1.0466	0.934056	1.03047	0.987749	504	56.7498	5.92236	0.984092	0.622876
Q4VA28	Ribosomal protein L21 OS=Mus musculus GN=Rpl21 PE=2 SV=1 - [Q4VA28_MOUSE]	40	4	8	8	13	0.984749	1.24899	0.812087	0.900015	1.01138	160	18.5791	10.4917	0.907826	0.249967
Q3UGE1	Putative uncharacterized protein OS=Mus musculus GN=Trappc12 PE=2 SV=1 - [Q3UGE1_MOUSE]	4.77	7	2	2	3	1.01338	0.891165	1.18081	0.990618	1.03875	797	87.6708	4.76709	1.07006	0.342832
Q3U281	Putative uncharacterized protein OS=Mus musculus GN=Sar1b PE=2 SV=1 - [Q3U281_MOUSE]	33.84	2	3	6	11	0.992798	0.959108	1.03663	1.02256	1.00297	198	22.2955	6.39209	1.02072	0.167077
P28738	Kinesin heavy chain isoform 5C OS=Mus musculus GN=Kif5c PE=1 SV=3 - [KIF5C_MOUSE]	8.79	4	1	7	11	0.896082	1.29613	0.797092	0.899276	1.05986	956	109.207	6.18896	0.918743	0.399368
P30412	Peptidyl-prolyl cis-trans isomerase C OS=Mus musculus GN=Ppic PE=1 SV=1 - [PPIC_MOUSE]	19.81	1	3	3	5	0.948953	0.938054	1.0751	1.15065	0.927745	212	22.7797	7.50342	1.05117	0.515018
O08759	Ubiquitin-protein ligase E3A OS=Mus musculus GN=Ube3a PE=1 SV=2 - [UBE3A_MOUSE]	9.43	9	7	7	11	1.02609	1.03976	0.999103	0.976084	0.993046	870	99.7557	5.08447	0.989411	0.261582
Q3U5Q7	UMP-CMP kinase 2, mitochondrial OS=Mus musculus GN=Cmpk2 PE=1 SV=2 - [CMPK2_MOUSE]	25.73	1	9	9	14	0.883682	1.03481	0.977169	1.02409	1.20219	447	50.0047	7.26904	1.06782	0.427492
D6RIN4	Dynein light chain 2, cytoplasmic OS=Mus musculus GN=Dynll2 PE=1 SV=1 - [D6RIN4_MOUSE]	54.72	2	2	2	7	1.03652	0.979069	0.967912	0.893605	0.884425	53	6.10507	8.14795	0.915314	0.0855259
Q921T2	Torsin-1A-interacting protein 1 OS=Mus musculus GN=Tor1aip1 PE=1 SV=3 - [TOIP1_MOUSE]	17.82	7	8	8	13	1.01424	0.982095	1.00704	1.01287	1.03749	595	66.7405	7.04932	1.01913	0.173913
Q9CXR1	Dehydrogenase/reductase SDR family member 7 OS=Mus musculus GN=Dhrs7 PE=1 SV=2 - [DHRS7_MOUSE]	22.19	1	7	7	11	0.991157	1.10364	0.947622	0.973993	0.931352	338	38.143	8.32373	0.950989	0.0593721
P30416	Peptidyl-prolyl cis-trans isomerase FKBP4 OS=Mus musculus GN=Fkbp4 PE=1 SV=5 - [FKBP4_MOUSE]	20.74	4	10	10	17	1.06081	1.2038	0.824693	0.904647	0.923142	458	51.5399	5.71924	0.884161	0.0616033
P48025	Tyrosine-protein kinase SYK OS=Mus musculus GN=Syk PE=1 SV=2 - [KSYK_MOUSE]	14.47	4	8	8	10	0.95805	0.890476	0.956765	1.13774	1.14991	629	71.3308	7.88428	1.08147	0.32096
D3Z645	Vacuolar protein sorting-associated protein 29 OS=Mus musculus GN=Vps29 PE=1 SV=1 - [D3Z645_MOUSE]	39.58	4	5	5	11	0.977981	0.910925	1.09403	1.06888	1.03248	144	16.1273	7.00537	1.06513	0.0689235
A0A087WRY3	Nuclear ubiquitous casein and cyclin-dependent kinase substrate 1 OS=Mus musculus GN=Nucks1 PE=1 SV=1 - [A0A087WRY3_MOUSE]	15.02	2	3	3	6	1.04181	0.99884	0.976826	1.05284	0.918119	233	26.1685	5.12256	0.982596	0.700704
Q3UGJ7	Putative uncharacterized protein OS=Mus musculus GN=Nup62 PE=2 SV=1 - [Q3UGJ7_MOUSE]	10.28	6	4	4	6	1.11707	1.11276	0.930922	0.913336	0.956436	506	50.4529	4.91943	0.933565	0.0332409
Q8VD04	GRIP1-associated protein 1 OS=Mus musculus GN=Gripap1 PE=1 SV=1 - [GRAP1_MOUSE]	13.28	7	9	9	11	1.04085	0.981848	0.944908	0.990789	0.995952	806	92.6584	5.24951	0.977216	0.297362
Q05117	Tartrate-resistant acid phosphatase type 5 OS=Mus musculus GN=Acp5 PE=1 SV=2 - [PPA5_MOUSE]	19.88	2	4	4	9	1.03504	0.960139	1.06192	1.00515	0.997516	327	36.7837	8.89502	1.02153	0.396984
Q80YG4	SEC63 OS=Mus musculus GN=Sec63 PE=2 SV=1 - [Q80YG4_MOUSE]	17.11	3	9	9	13	1.01804	1.12286	0.930031	0.948873	0.964526	760	87.7595	5.33838	0.94781	0.0358238
D3Z5M2	Polyadenylate-binding protein OS=Mus musculus GN=Gm10110 PE=3 SV=1 - [D3Z5M2_MOUSE]	15.45	12	6	8	10	0.997458	1.1803	0.924989	0.878654	1.00066	615	67.7156	9.49561	0.934766	0.209177
Q3T9L0	Putative uncharacterized protein OS=Mus musculus GN=Ddx39 PE=2 SV=1 - [Q3T9L0_MOUSE]	26	8	5	10	19	0.94957	1.07386	0.865435	1.07146	1.07616	427	49.0539	5.68115	1.00435	0.959346
Q5M8R9	Farnesyl diphosphate synthetase OS=Mus musculus GN=Fdps PE=2 SV=1 - [Q5M8R9_MOUSE]	28.61	8	11	11	15	0.941433	1.42647	0.771125	0.86535	0.919041	353	40.5397	5.65576	0.851839	0.0754832
Q3UW66	Sulfurtransferase OS=Mus musculus GN=Mpst PE=1 SV=1 - [Q3UW66_MOUSE]	29.97	3	7	7	10	0.92248	0.906674	1.05396	1.14219	1.07576	297	33.0765	6.46826	1.09064	0.0755355
A0A087WQE6	Transcription elongation factor B polypeptide 1 (Fragment) OS=Mus musculus GN=Tceb1 PE=1 SV=1 - [A0A087WQE6_MOUSE]	55.79	4	4	4	7	0.98768	0.994447	0.977252	1.0305	1.03456	95	10.6501	5.14795	1.01411	0.523544
Q62086	Serum paraoxonase/arylesterase 2 OS=Mus musculus GN=Pon2 PE=1 SV=2 - [PON2_MOUSE]	14.69	2	4	4	8	0.963452	0.841808	1.27028	1.09241	1.01172	354	39.5925	5.8335	1.1248	0.243671
Q3TET5	Putative uncharacterized protein (Fragment) OS=Mus musculus GN=Pmpcb PE=2 SV=1 - [Q3TET5_MOUSE]	18.75	3	7	7	9	0.989532	1.0677	1.0084	0.996353	0.950179	480	53.7072	6.85889	0.984976	0.477138
Q9CZJ2	Heat shock 70 kDa protein 12B OS=Mus musculus GN=Hspa12b PE=1 SV=1 - [HS12B_MOUSE]	22.77	1	13	14	21	0.973556	0.867695	1.183	1.06418	1.03718	685	76.0711	8.47021	1.09479	0.169228
Q6NVF9	Cleavage and polyadenylation specificity factor subunit 6 OS=Mus musculus GN=Cpsf6 PE=1 SV=1 - [CPSF6_MOUSE]	15.79	5	6	6	9	0.975435	1.04808	0.887421	1.001	0.964112	551	59.1164	7.15186	0.950844	0.27953
Q3UKA1	Putative uncharacterized protein OS=Mus musculus GN=Dnajc3 PE=2 SV=1 - [Q3UKA1_MOUSE]	26.19	3	12	13	16	0.95722	1.16405	0.938798	0.87361	1.0337	504	57.4761	5.94775	0.948702	0.386817
Q9CPQ8	ATP synthase subunit g, mitochondrial OS=Mus musculus GN=Atp5l PE=1 SV=1 - [ATP5L_MOUSE]	38.83	8	4	4	8	0.838285	0.944523	1.12537	1.13752	1.05847	103	11.4172	9.74463	1.10712	0.0496926
O55023	Inositol monophosphatase 1 OS=Mus musculus GN=Impa1 PE=1 SV=1 - [IMPA1_MOUSE]	23.1	8	5	5	9	1.07377	0.922393	1.02483	1.02834	0.992301	277	30.4162	5.18604	1.01516	0.32306
B0R1E3	Histidine triad nucleotide-binding protein 1 OS=Mus musculus GN=Hint1 PE=1 SV=1 - [B0R1E3_MOUSE]	34.45	2	3	3	6	0.984784	0.983094	0.98452	1.01021	1.05216	119	13.4298	5.04639	1.01563	0.506954
G3X924	Plasmalemma vesicle associated protein OS=Mus musculus GN=Plvap PE=1 SV=1 - [G3X924_MOUSE]	21.46	8	9	10	12	1.14769	1.01296	1.03955	0.882484	0.920168	438	49.8721	8.39697	0.9474	0.383921
Q3ULJ0	Glycerol-3-phosphate dehydrogenase 1-like protein OS=Mus musculus GN=Gpd1l PE=1 SV=2 - [GPD1L_MOUSE]	31.91	3	9	12	18	1.01397	0.970421	1.01344	1.04321	1.00821	351	38.2009	6.771	1.02162	0.190197
O88543	COP9 signalosome complex subunit 3 OS=Mus musculus GN=Cops3 PE=1 SV=3 - [CSN3_MOUSE]	17.97	5	6	6	7	0.966788	0.993725	1.04298	1.04796	1.00366	423	47.801	6.65381	1.03153	0.150532
Q91VW3	SH3 domain-binding glutamic acid-rich-like protein 3 OS=Mus musculus GN=Sh3bgrl3 PE=1 SV=1 - [SH3L3_MOUSE]	47.31	2	5	5	11	1.10759	0.929135	0.923107	0.997263	1.00768	93	10.4703	5.13525	0.976015	0.463433
F7AA45	RNA-binding protein 39 (Fragment) OS=Mus musculus GN=Rbm39 PE=1 SV=1 - [F7AA45_MOUSE]	15.43	2	1	4	8	1.07013	0.977487	1.01036	1.02968	0.902302	311	33.917	5.14795	0.980782	0.674813
Q99JI4	26S proteasome non-ATPase regulatory subunit 6 OS=Mus musculus GN=Psmd6 PE=1 SV=1 - [PSMD6_MOUSE]	34.96	2	15	15	20	0.97051	1.05117	0.968366	1.00021	0.999594	389	45.5072	5.51611	0.989392	0.42265
Q64442	Sorbitol dehydrogenase OS=Mus musculus GN=Sord PE=1 SV=3 - [DHSO_MOUSE]	26.05	2	9	9	12	1.02292	0.920525	1.13214	0.976215	1.00917	357	38.2247	7.02002	1.03918	0.497641
D3YWT1	MCG11326, isoform CRA_b OS=Mus musculus GN=Hnrnph3 PE=1 SV=1 - [D3YWT1_MOUSE]	18.73	2	5	5	7	1.03144	1.02522	1.01604	0.936569	0.989581	331	35.1594	6.87354	0.980729	0.499596
Q3TKT4	Transcription activator BRG1 OS=Mus musculus GN=Smarca4 PE=1 SV=1 - [SMCA4_MOUSE]	6.63	11	6	9	13	1.04976	0.99952	1.04927	0.964692	0.929064	1613	181.313	8.00146	0.981008	0.646508
Q9EPB4	Apoptosis-associated speck-like protein containing a CARD OS=Mus musculus GN=Pycard PE=1 SV=1 - [ASC_MOUSE]	44.56	2	6	6	6	0.920898	1.00476	0.897356	1.09971	1.13232	193	21.4451	5.42725	1.04313	0.618101
O55026	Ectonucleoside triphosphate diphosphohydrolase 2 OS=Mus musculus GN=Entpd2 PE=1 SV=2 - [ENTP2_MOUSE]	12.93	2	6	6	10	0.869969	0.786762	1.28539	1.19698	1.11271	495	54.2848	8.36768	1.19836	0.0573458
O08915	AH receptor-interacting protein OS=Mus musculus GN=Aip PE=1 SV=1 - [AIP_MOUSE]	26.97	2	7	7	12	0.995672	1.04773	0.997839	0.99274	1.00729	330	37.5811	6.40479	0.999289	0.885666
A0A0R4J0B4	Cytidine monophospho-N-acetylneuraminic acid synthetase OS=Mus musculus GN=Cmas PE=1 SV=1 - [A0A0R4J0B4_MOUSE]	15.51	3	5	5	8	1.02287	0.985466	0.942155	1.0306	0.979034	432	47.9997	8.104	0.983928	0.598576
Q08481	Platelet endothelial cell adhesion molecule OS=Mus musculus GN=Pecam1 PE=1 SV=1 - [PECA1_MOUSE]	17.61	4	12	12	16	0.999027	0.888164	1.11977	1.05905	1.02238	727	81.2111	6.7124	1.06707	0.143672
Q921J2	GTP-binding protein Rheb OS=Mus musculus GN=Rheb PE=1 SV=1 - [RHEB_MOUSE]	30.98	2	6	6	9	0.99061	0.933793	1.1124	1.04004	0.99719	184	20.4385	5.92236	1.04988	0.276895
A0A1D5RLR0	Translin-associated protein X OS=Mus musculus GN=Tsnax PE=4 SV=1 - [A0A1D5RLR0_MOUSE]	38.69	3	5	5	8	1.00188	0.943452	1.05798	1.04234	1.00661	168	19.3359	8.38232	1.03565	0.141414
Q3TFP8	Putative uncharacterized protein OS=Mus musculus GN=Pgrmc1 PE=2 SV=1 - [Q3TFP8_MOUSE]	58.29	3	5	6	7	1.02334	1.03955	0.981046	0.94632	0.948365	175	19.7339	4.84326	0.958577	0.0668264
Q8VBZ3	Cleft lip and palate transmembrane protein 1 homolog OS=Mus musculus GN=Clptm1 PE=1 SV=1 - [CLPT1_MOUSE]	10.09	1	5	5	6	0.978854	1.22373	0.904218	0.880314	0.97146	664	75.2429	6.30322	0.918664	0.0955098
Q3UXI9	Putative uncharacterized protein OS=Mus musculus GN=Ilf2 PE=2 SV=1 - [Q3UXI9_MOUSE]	14.62	2	5	5	9	1.06311	1.07535	0.934278	0.955506	0.931501	390	42.9832	5.13525	0.940429	0.0163794
Q61704	Inter-alpha-trypsin inhibitor heavy chain H3 OS=Mus musculus GN=Itih3 PE=1 SV=3 - [ITIH3_MOUSE]	10.91	2	8	8	15	1.04981	1.83244	0.647993	0.535858	0.945062	889	99.2957	6.04932	0.709637	0.14039
P10711	Transcription elongation factor A protein 1 OS=Mus musculus GN=Tcea1 PE=1 SV=2 - [TCEA1_MOUSE]	24.58	3	7	7	14	0.974449	1.04346	0.89773	1.03513	1.03589	301	33.859	8.38232	0.989583	0.842571
Q3TL79	Putative uncharacterized protein OS=Mus musculus GN=Ahsa1 PE=2 SV=1 - [Q3TL79_MOUSE]	29.88	2	8	8	9	1.03921	1.11894	0.933022	0.974944	1.0023	338	38.1212	5.52881	0.970088	0.273674
P50543	Protein S100-A11 OS=Mus musculus GN=S100a11 PE=1 SV=1 - [S10AB_MOUSE]	43.88	1	4	4	10	1.07816	1.11146	0.916052	0.949242	0.91071	98	11.0755	5.45264	0.925335	0.0245553
B8JJ89	Apoptotic chromatin condensation inducer in the nucleus (Fragment) OS=Mus musculus GN=Acin1 PE=1 SV=8 - [B8JJ89_MOUSE]	27.34	1	1	7	11	0.990315	0.948637	0.917572	1.14822	1.02648	256	29.7545	4.62744	1.03076	0.689713
Q8BH86	UPF0317 protein C14orf159 homolog, mitochondrial OS=Mus musculus PE=1 SV=1 - [CN159_MOUSE]	12.64	4	7	7	8	0.990103	0.869422	1.05259	1.19471	0.992242	617	66.3232	7.09326	1.07985	0.314828
A0A1D5RMC1	Cytoplasmic dynein 1 light intermediate chain 2 (Fragment) OS=Mus musculus GN=Dync1li2 PE=4 SV=1 - [A0A1D5RMC1_MOUSE]	19.46	3	6	6	11	1.0312	0.93218	1.14937	0.927179	0.986856	406	45.3219	6.15088	1.02113	0.781451
E5Q371	Integrin-associated protein OS=Mus musculus GN=Cd47 PE=2 SV=1 - [E5Q371_MOUSE]	13.2	3	4	4	10	0.986889	0.885351	1.11564	1.03494	1.08428	303	33.0618	8.63135	1.07829	0.0797467
Q60590	Alpha-1-acid glycoprotein 1 OS=Mus musculus GN=Orm1 PE=1 SV=1 - [A1AG1_MOUSE]	29.95	7	4	6	12	0.882924	1.32027	0.83708	0.66216	1.26214	207	23.8801	5.84619	0.920461	0.698498
Q99KP6	Pre-mRNA-processing factor 19 OS=Mus musculus GN=Prpf19 PE=1 SV=1 - [PRP19_MOUSE]	22.62	1	9	9	15	1.03092	1.0973	0.876986	0.958509	1.00281	504	55.2044	6.60986	0.9461	0.283254
Q99KV4	Mcfd2 protein OS=Mus musculus GN=Mcfd2 PE=2 SV=1 - [Q99KV4_MOUSE]	51.25	3	2	2	6	1.07165	1.21131	0.884334	0.841115	0.924122	80	9.0643	4.41162	0.88319	0.0394874
Q4GX45	Peroxisomal N1-acetyl-spermine/spermidine OS=Mus musculus GN=Paox PE=2 SV=1 - [Q4GX45_MOUSE]	15.67	4	6	6	7	0.983528	0.93001	1.09422	1.0055	1.00133	504	55.4719	5.10986	1.03368	0.386699
Q3UGC7	Eukaryotic translation initiation factor 3 subunit J-A OS=Mus musculus GN=Eif3j1 PE=2 SV=1 - [EI3JA_MOUSE]	38.31	5	10	10	17	1.04718	1.10171	0.952253	0.917923	0.979281	261	29.3256	4.80518	0.949819	0.10409
Q8BHZ0	Protein FAM49A OS=Mus musculus GN=Fam49a PE=1 SV=1 - [FA49A_MOUSE]	15.79	2	2	4	5	0.987294	0.992856	1.09735	1.0034	1.02181	323	37.3187	6.01123	1.04085	0.292156
P45377	Aldose reductase-related protein 2 OS=Mus musculus GN=Akr1b8 PE=1 SV=2 - [ALD2_MOUSE]	25.95	1	3	6	7	1.03184	1.03386	1.06051	0.968555	0.955833	316	36.0976	6.3667	0.994965	0.900641
Q9Z2N8	Actin-like protein 6A OS=Mus musculus GN=Actl6a PE=1 SV=2 - [ACL6A_MOUSE]	20.05	8	7	7	10	1.05862	1.02832	0.890961	1.00951	1.00466	429	47.4173	5.60498	0.968379	0.5047
P28660	Nck-associated protein 1 OS=Mus musculus GN=Nckap1 PE=1 SV=2 - [NCKP1_MOUSE]	12.06	3	12	12	17	0.961881	0.936685	1.10952	1.03959	0.993464	1128	128.7	6.62451	1.04753	0.295891
Q8BQ47	Protein canopy homolog 4 OS=Mus musculus GN=Cnpy4 PE=1 SV=1 - [CNPY4_MOUSE]	17.96	2	3	3	5	1.01186	1.02364	0.990258	1.04878	0.979188	245	28.0759	4.76709	1.00607	0.808402
P27612	Phospholipase A-2-activating protein OS=Mus musculus GN=Plaa PE=1 SV=4 - [PLAP_MOUSE]	12.85	2	10	10	15	0.988907	1.02653	0.943555	1.00798	1.00816	794	87.1656	6.13818	0.986564	0.595774
Q9ES97	Reticulon-3 OS=Mus musculus GN=Rtn3 PE=1 SV=2 - [RTN3_MOUSE]	6.95	1	4	4	12	0.933679	0.960944	1.15953	0.984397	1.08085	964	103.814	4.91943	1.07493	0.278501
Q80Y98	Phospholipase DDHD2 OS=Mus musculus GN=Ddhd2 PE=1 SV=3 - [DDHD2_MOUSE]	16.02	4	9	9	11	0.921928	1.15535	0.939734	0.978263	1.05808	699	79.5265	5.31299	0.992025	0.839442
Q9WTX5	S-phase kinase-associated protein 1 OS=Mus musculus GN=Skp1 PE=1 SV=3 - [SKP1_MOUSE]	47.24	3	7	7	13	1.07694	1.04791	0.952815	0.946791	0.949827	163	18.6603	4.53857	0.949811	0.00119784
Q99LD4	COP9 signalosome complex subunit 1 OS=Mus musculus GN=Gps1 PE=1 SV=1 - [CSN1_MOUSE]	18.26	5	7	7	9	1.02377	0.988197	1.01298	1.02472	0.968082	471	53.4081	6.84424	1.00193	0.918756
E9Q0C1	SH3 domain-containing kinase-binding protein 1 OS=Mus musculus GN=Sh3kbp1 PE=1 SV=1 - [E9Q0C1_MOUSE]	17.45	2	1	6	8	1.05884	0.923275	0.965812	1.08999	0.976267	447	49.3534	6.37939	1.01069	0.813676
P62855	40S ribosomal protein S26 OS=Mus musculus GN=Rps26 PE=1 SV=3 - [RS26_MOUSE]	45.22	1	5	5	10	0.917451	1.29362	0.798084	0.959392	1.04341	115	13.0071	11.0044	0.933627	0.451596
Q3ULZ3	Phosphoserine aminotransferase OS=Mus musculus GN=Psat1 PE=2 SV=1 - [Q3ULZ3_MOUSE]	26.49	6	9	10	14	0.900402	0.99695	1.13959	0.961412	1.04231	370	40.4197	8.03076	1.04777	0.454242
Q3TRK3	Putative uncharacterized protein OS=Mus musculus GN=Dbn1 PE=2 SV=1 - [Q3TRK3_MOUSE]	14.09	4	7	7	9	1.04686	1.06581	0.959411	0.974255	0.91455	660	72.372	4.43701	0.949405	0.10349
Q3U0K0	Putative uncharacterized protein OS=Mus musculus GN=Ifi47 PE=2 SV=1 - [Q3U0K0_MOUSE]	28.57	4	10	10	13	0.836515	1.04429	0.87769	1.08888	1.19755	420	46.6952	6.7417	1.05471	0.617443
Q9QXK3	Coatomer subunit gamma-2 OS=Mus musculus GN=Copg2 PE=1 SV=1 - [COPG2_MOUSE]	17.45	2	10	13	16	1.00423	1.0001	1.04527	1.02052	1.00134	871	97.6175	5.79541	1.02237	0.221193
Q61160	FAS-associated death domain protein OS=Mus musculus GN=Fadd PE=1 SV=1 - [FADD_MOUSE]	25.37	2	4	4	6	0.962595	0.948375	0.99295	1.06223	1.02462	205	22.946	6.03662	1.0266	0.312843
Q3U5M2	Putative uncharacterized protein OS=Mus musculus GN=Bcas2 PE=2 SV=1 - [Q3U5M2_MOUSE]	28.44	4	5	5	7	1.08495	1.07977	0.916234	0.95398	0.954107	225	26.1159	5.35107	0.94144	0.0435912
Q80XR5	Splicing factor U2AF 65 kDa subunit OS=Mus musculus GN=U2af2 PE=1 SV=1 - [Q80XR5_MOUSE]	14.65	7	6	6	7	0.994474	0.998507	0.994607	1.04896	1.08985	471	53.087	9.08545	1.04447	0.245929
A6H663	BCL2-associated athanogene 3 OS=Mus musculus GN=Bag3 PE=2 SV=1 - [A6H663_MOUSE]	19.41	4	10	10	13	1.00741	0.966274	1.11533	0.955546	0.991757	577	61.8212	7.44482	1.02088	0.705218
O35685	Nuclear migration protein nudC OS=Mus musculus GN=Nudc PE=1 SV=1 - [NUDC_MOUSE]	34.04	2	10	11	20	1.01111	1.11349	0.933133	0.914783	1.00859	332	38.3343	5.26221	0.95217	0.239802
F7CBP1	Eukaryotic translation initiation factor 4 gamma 2 OS=Mus musculus GN=Eif4g2 PE=1 SV=1 - [F7CBP1_MOUSE]	12.33	8	10	10	13	1.00805	0.948064	1.04682	0.981009	1.02484	868	97.8267	6.99072	1.01756	0.458648
A2BDX2	Dolichol-phosphate mannosyltransferase subunit 1 OS=Mus musculus GN=Dpm1 PE=1 SV=1 - [A2BDX2_MOUSE]	29.81	3	5	5	8	1.02964	0.938823	1.0825	1.02279	0.974042	208	23.4174	9.30518	1.02645	0.48661
Q3TAW3	Acyl-coenzyme A oxidase OS=Mus musculus GN=Acox3 PE=1 SV=1 - [Q3TAW3_MOUSE]	17.98	7	9	10	11	1.00447	0.974397	1.02504	0.977273	1.0142	673	75.3122	7.12256	1.0055	0.748584
P01644	Ig kappa chain V-V region HP R16.7 OS=Mus musculus PE=1 SV=1 - [KV5AB_MOUSE]	30.56	13	1	3	7	1.10207	1.16876	1.2984	0.631448	0.838803	108	11.9029	7.97217	0.922882	0.732583
Q3TG12	Putative uncharacterized protein (Fragment) OS=Mus musculus GN=Farsb PE=2 SV=1 - [Q3TG12_MOUSE]	18.03	9	11	12	15	0.942028	1.08071	0.900704	1.02696	1.05301	588	65.5243	7.12256	0.993556	0.90502
Q8CJ91	CD209 antigen-like protein B OS=Mus musculus GN=Cd209b PE=1 SV=2 - [C209B_MOUSE]	27.08	2	8	8	14	1.15168	0.822563	1.04284	1.12561	0.857072	325	37.0877	6.31592	1.00851	0.92317
G3UXT7	RNA-binding protein FUS (Fragment) OS=Mus musculus GN=Fus PE=1 SV=1 - [G3UXT7_MOUSE]	63.08	7	5	8	18	0.936624	1.10095	0.91052	1.05773	1.00515	130	13.9986	8.96826	0.991136	0.85885
Q8C838	Tumor suppressor candidate 5 homolog OS=Mus musculus GN=Tusc5 PE=1 SV=1 - [TUSC5_MOUSE]	47.98	1	7	7	11	1.0388	0.75003	1.49724	0.919956	0.965869	173	18.707	8.00146	1.12769	0.561733
Q9CQR6	Serine/threonine-protein phosphatase 6 catalytic subunit OS=Mus musculus GN=Ppp6c PE=1 SV=1 - [PPP6_MOUSE]	25.9	5	7	7	10	0.970925	1.00383	1.03405	1.07539	1.048	305	35.1365	5.69385	1.05248	0.0490087
Q80X50	Ubiquitin-associated protein 2-like OS=Mus musculus GN=Ubap2l PE=1 SV=1 - [UBP2L_MOUSE]	6.78	12	6	6	8	0.995993	1.07026	1.00454	0.91737	1.00797	1107	116.728	7.10791	0.976628	0.516193
Q8BP40	Lysophosphatidic acid phosphatase type 6 OS=Mus musculus GN=Acp6 PE=1 SV=1 - [PPA6_MOUSE]	9.09	1	3	3	5	0.978596	0.896613	1.18137	1.01288	0.999757	418	47.5946	7.72314	1.06467	0.382773
Q8BHG1	Nardilysin OS=Mus musculus GN=Nrdc PE=1 SV=1 - [NRDC_MOUSE]	8.44	7	9	9	12	0.958687	1.03269	1.00259	1.05247	1.01314	1161	132.808	4.86865	1.02274	0.26869
P01660	Ig kappa chain V-III region PC 3741/TEPC 111 OS=Mus musculus PE=1 SV=1 - [KV3A8_MOUSE]	37.84	20	1	4	7	1.15713	1.2796	1.09149	0.57518	0.858764	111	12.0919	5.37646	0.84181	0.39982
A0A140T8J4	Heme binding protein 1 OS=Mus musculus GN=Hebp1 PE=1 SV=1 - [A0A140T8J4_MOUSE]	22.11	2	3	3	7	0.944115	1.14846	1.10242	0.895804	0.837877	190	21.0393	5.26221	0.945367	0.565389
A0A0R4J0D3	Dolichyl-diphosphooligosaccharide--protein glycosyltransferase subunit STT3B OS=Mus musculus GN=Stt3b PE=1 SV=1 - [A0A0R4J0D3_MOUSE]	12.39	2	10	10	12	0.97211	1.0042	0.957663	1.04257	1.00012	823	93.2545	8.99756	1.00012	0.990395
P24668	Cation-dependent mannose-6-phosphate receptor OS=Mus musculus GN=M6pr PE=1 SV=1 - [MPRD_MOUSE]	29.5	2	8	8	18	1.01678	0.957733	1.02458	0.958471	0.999892	278	31.1524	5.38916	0.994316	0.799192
O09131	Glutathione S-transferase omega-1 OS=Mus musculus GN=Gsto1 PE=1 SV=2 - [GSTO1_MOUSE]	41.67	6	10	10	17	0.969586	1.07541	0.932976	1.01176	1.00627	240	27.4799	7.35693	0.983669	0.585978
Q3TH64	Putative uncharacterized protein OS=Mus musculus GN=Cyb5b PE=2 SV=1 - [Q3TH64_MOUSE]	56.16	4	5	5	12	0.944026	0.974169	1.06217	1.04655	0.979081	146	16.2358	4.97021	1.02927	0.369528
Q922Q1	Mitochondrial amidoxime reducing component 2 OS=Mus musculus GN=Marc2 PE=1 SV=1 - [MARC2_MOUSE]	30.18	2	9	11	21	0.920283	1.05956	0.975619	1.06498	0.995612	338	38.1696	8.67529	1.01207	0.692211
A0A0J9YUE9	Dynamin-1 OS=Mus musculus GN=Dnm1 PE=1 SV=1 - [A0A0J9YUE9_MOUSE]	11.02	9	5	10	13	1.07615	0.986882	1.04933	0.949192	0.911457	835	93.9742	6.63916	0.969992	0.537833
Q91WU5	Arsenite methyltransferase OS=Mus musculus GN=As3mt PE=1 SV=2 - [AS3MT_MOUSE]	20.21	3	6	6	6	1.04952	0.982429	0.993747	0.97291	0.949901	376	41.7671	5.85889	0.972186	0.16136
Q9DAC2	Complement component 8, gamma subunit, isoform CRA_b OS=Mus musculus GN=C8g PE=1 SV=1 - [Q9DAC2_MOUSE]	44.64	2	5	5	9	0.909305	0.860001	1.18594	1.13379	1.07007	168	18.9337	8.32373	1.12993	0.0605981
Q3TXN0	Putative uncharacterized protein (Fragment) OS=Mus musculus GN=Htra2 PE=2 SV=1 - [Q3TXN0_MOUSE]	21.12	9	6	6	8	0.903698	0.899437	1.13681	1.151	1.05326	445	48.0044	9.36377	1.11369	0.0654448
Q9D8W4	MCG141777 OS=Mus musculus GN=Iglv1 PE=2 SV=1 - [Q9D8W4_MOUSE]	49.23	5	4	4	7	1.07833	0.912964	1.64907	0.645601	0.885092	130	14.2439	6.50732	1.05992	0.861095
Z4YL78	Cytoskeleton-associated protein 5 OS=Mus musculus GN=Ckap5 PE=1 SV=1 - [Z4YL78_MOUSE]	7.91	8	14	14	18	0.954793	1.00106	1.01539	0.998737	1.03158	1972	218.569	8.11865	1.01524	0.248823
E0CZE0	NEDD8-activating enzyme E1 regulatory subunit OS=Mus musculus GN=Nae1 PE=1 SV=1 - [E0CZE0_MOUSE]	19.22	3	6	6	8	1.07137	0.968579	1.05576	0.967166	0.995591	510	57.5835	5.84619	1.00617	0.831555
A2AQ43	Formin-binding protein 1 OS=Mus musculus GN=Fnbp1 PE=1 SV=1 - [A2AQ43_MOUSE]	18.41	15	10	10	12	0.963276	0.95758	0.916225	1.09456	1.08868	554	64.589	5.23682	1.03315	0.627337
B1AU76	Nuclear autoantigenic sperm protein OS=Mus musculus GN=Nasp PE=1 SV=1 - [B1AU76_MOUSE]	17.41	11	8	9	9	0.995905	1.03215	0.864431	1.06454	1.11556	448	48.7356	4.44971	1.01484	0.863404
Q60737	Casein kinase II subunit alpha OS=Mus musculus GN=Csnk2a1 PE=1 SV=2 - [CSK21_MOUSE]	29.92	6	9	10	17	0.969709	1.03776	0.950807	1.0266	1.00801	391	45.1048	7.73779	0.995139	0.856978
Q3TGH6	Flap endonuclease 1 OS=Mus musculus GN=Fen1 PE=2 SV=1 - [Q3TGH6_MOUSE]	18.42	7	4	4	7	0.959942	1.08192	0.842835	0.990305	1.12505	380	42.538	8.48486	0.986062	0.879319
P46664	Adenylosuccinate synthetase isozyme 2 OS=Mus musculus GN=Adss PE=1 SV=2 - [PURA2_MOUSE]	23.68	2	8	9	14	1.02818	0.953036	0.944141	1.04087	1.05966	456	49.9896	6.37939	1.01489	0.716813
A0A075B5M7	Protein Igkv5-39 OS=Mus musculus GN=Igkv5-39 PE=1 SV=7 - [A0A075B5M7_MOUSE]	31.58	5	1	2	4	0.902206	0.922666	1.76179	0.713102	0.914929	95	10.339	6.25244	1.12994	0.724964
Q9JM62	Receptor expression-enhancing protein 6 OS=Mus musculus GN=Reep6 PE=1 SV=1 - [REEP6_MOUSE]	11.44	2	2	2	5	1.03918	0.959986	0.968467	1.04475	0.923075	201	22.1896	7.32764	0.978765	0.610031
P00493	Hypoxanthine-guanine phosphoribosyltransferase OS=Mus musculus GN=Hprt1 PE=1 SV=3 - [HPRT_MOUSE]	49.08	3	7	7	12	0.958665	0.983188	1.02814	0.971666	1.06814	218	24.5546	6.68311	1.02265	0.501078
Q9WVJ2	26S proteasome non-ATPase regulatory subunit 13 OS=Mus musculus GN=Psmd13 PE=1 SV=1 - [PSD13_MOUSE]	20.21	6	8	8	12	0.945886	1.06104	0.993473	0.991338	1.00394	376	42.7821	5.70654	0.996251	0.426614
P56375	Acylphosphatase-2 OS=Mus musculus GN=Acyp2 PE=1 SV=2 - [ACYP2_MOUSE]	20.75	1	2	2	6	0.950629	0.848757	1.22994	1.08987	1.05897	106	11.8701	9.26123	1.12626	0.138287
Q3UGL7	Poly [ADP-ribose] polymerase OS=Mus musculus GN=Parp3 PE=2 SV=1 - [Q3UGL7_MOUSE]	23.48	8	10	10	13	0.919678	0.899455	1.07227	1.13287	1.12001	528	59.4149	7.12256	1.10838	0.0280911
Q8BVK9	Sp110 nuclear body protein OS=Mus musculus GN=Sp110 PE=1 SV=1 - [SP110_MOUSE]	15.73	3	7	7	9	0.93654	0.988757	0.906848	1.04764	1.16126	445	50.1092	9.86182	1.03859	0.651232
Q9CR16	Peptidyl-prolyl cis-trans isomerase D OS=Mus musculus GN=Ppid PE=1 SV=3 - [PPID_MOUSE]	30.54	4	11	12	16	1.07126	1.10213	0.896281	0.913882	1.01077	370	40.7167	7.43018	0.940312	0.236735
Q60865	Caprin-1 OS=Mus musculus GN=Caprin1 PE=1 SV=2 - [CAPR1_MOUSE]	12.02	9	7	7	11	0.986045	1.1879	0.922958	0.886979	1.01187	707	78.1208	5.24951	0.940601	0.25132
Q9D880	Mitochondrial import inner membrane translocase subunit TIM50 OS=Mus musculus GN=Timm50 PE=1 SV=1 - [TIM50_MOUSE]	24.65	1	7	7	10	0.924431	1.12295	0.923676	0.97366	0.947637	353	39.7516	8.1333	0.948324	0.0708042
P0DOV2	Interferon-activable protein 204 OS=Mus musculus GN=Ifi204 PE=1 SV=1 - [IFI4_MOUSE]	18.58	2	2	9	10	1.10083	1.07459	0.937932	0.865823	0.979927	619	69.3943	8.68994	0.927894	0.163017
Q920A5	Retinoid-inducible serine carboxypeptidase OS=Mus musculus GN=Scpep1 PE=1 SV=2 - [RISC_MOUSE]	15.04	3	7	7	10	0.94089	1.09905	0.900822	1.03891	1.00759	452	50.9318	5.65576	0.98244	0.718644
E9PUF7	Rho guanine nucleotide exchange factor 1 OS=Mus musculus GN=Arhgef1 PE=1 SV=1 - [E9PUF7_MOUSE]	21.11	7	17	17	20	0.98747	0.952036	0.96971	1.09874	1.04336	976	108.626	6.0874	1.03727	0.422788
Q8VDR9	Dedicator of cytokinesis protein 6 OS=Mus musculus GN=Dock6 PE=1 SV=4 - [DOCK6_MOUSE]	5.29	3	6	9	12	1.05889	0.930519	1.13351	1.00249	0.9654	2080	233.12	6.80029	1.0338	0.579002
Q9JJ28	Protein flightless-1 homolog OS=Mus musculus GN=Flii PE=1 SV=1 - [FLII_MOUSE]	7.79	2	8	8	8	1.02195	1.02073	1.01356	0.988374	0.974626	1271	144.712	6.06201	0.992188	0.572533
Q3TV94	Putative uncharacterized protein OS=Mus musculus GN=Ssr1 PE=2 SV=1 - [Q3TV94_MOUSE]	11.89	3	3	3	8	0.998344	1.15769	0.873413	0.921145	0.961971	286	32.0311	4.44971	0.918843	0.0871214
P97370	Sodium/potassium-transporting ATPase subunit beta-3 OS=Mus musculus GN=Atp1b3 PE=1 SV=1 - [AT1B3_MOUSE]	21.22	5	5	5	8	0.916063	1.00075	1.01372	1.11417	1.03368	278	31.7552	8.51416	1.05386	0.219166
O08807	Peroxiredoxin-4 OS=Mus musculus GN=Prdx4 PE=1 SV=1 - [PRDX4_MOUSE]	32.48	3	6	8	13	0.959384	1.03832	1.02392	1.01306	0.987562	274	31.0331	7.15186	1.00818	0.515908
Q3TIT6	Putative uncharacterized protein OS=Mus musculus GN=Dnajb1 PE=2 SV=1 - [Q3TIT6_MOUSE]	11.76	3	3	3	4	1.07891	0.996429	0.91694	1.00473	0.922488	340	38.1164	8.63135	0.948054	0.210002
Q5SQX6	Cytoplasmic FMR1-interacting protein 2 OS=Mus musculus GN=Cyfip2 PE=1 SV=2 - [CYFP2_MOUSE]	12.13	5	3	13	18	0.906411	0.964309	0.953206	1.10388	1.12669	1253	145.565	7.04932	1.06126	0.377831
Q04750	DNA topoisomerase 1 OS=Mus musculus GN=Top1 PE=1 SV=2 - [TOP1_MOUSE]	15.12	8	10	10	12	0.975028	1.15118	0.865184	0.949191	1.04083	767	90.8189	9.33447	0.951737	0.441982
Q569Z6	Thyroid hormone receptor-associated protein 3 OS=Mus musculus GN=Thrap3 PE=1 SV=1 - [TR150_MOUSE]	19.77	9	18	19	27	1.05332	1.07426	0.840244	0.991443	0.989483	951	108.114	10.1694	0.94039	0.353029
Z4YJU8	Golgin subfamily A member 2 (Fragment) OS=Mus musculus GN=Golga2 PE=1 SV=2 - [Z4YJU8_MOUSE]	6.8	8	6	6	7	0.992745	1.05853	1.05746	0.961137	0.994755	956	108.622	4.99561	1.00445	0.89161
P01592	Immunoglobulin J chain OS=Mus musculus GN=Jchain PE=1 SV=4 - [IGJ_MOUSE]	9.43	1	1	1	6	1.10023	1.02773	1.26571	0.732998	0.879891	159	18.0018	4.89404	0.959534	0.823378
Q62383	Transcription elongation factor SPT6 OS=Mus musculus GN=Supt6h PE=1 SV=2 - [SPT6H_MOUSE]	3.65	3	5	5	5	1.06978	1.14547	0.920057	0.872592	0.900761	1726	198.962	4.93213	0.897803	0.0174426
O08797	Protein Serpinb9 OS=Mus musculus GN=Serpinb9 PE=1 SV=1 - [O08797_MOUSE]	22.19	8	7	7	14	0.934876	0.965152	1.00745	1.07387	1.13257	374	42.232	5.40186	1.0713	0.18908
Q9D6K8	FUN14 domain-containing protein 2 OS=Mus musculus GN=Fundc2 PE=1 SV=1 - [FUND2_MOUSE]	15.89	1	3	3	7	0.904897	0.969261	1.1114	1.1195	1.06371	151	16.5538	9.70068	1.0982	0.0293064
Q8BH79	Anoctamin-10 OS=Mus musculus GN=Ano10 PE=1 SV=1 - [ANO10_MOUSE]	12.9	1	7	8	13	0.980826	0.919445	1.15724	0.998448	0.986684	659	76.1385	6.69775	1.04746	0.479633
Q61129	Complement factor I OS=Mus musculus GN=Cfi PE=1 SV=3 - [CFAI_MOUSE]	12.6	5	8	8	12	1.07701	1.07284	1.01679	0.84074	1.00249	603	67.2165	7.45947	0.953338	0.494562
P35550	rRNA 2'-O-methyltransferase fibrillarin OS=Mus musculus GN=Fbl PE=1 SV=2 - [FBRL_MOUSE]	28.75	4	8	8	17	1.08678	1.09274	0.83567	0.963744	0.956437	327	34.2857	10.2427	0.918617	0.188396
A0A140T8K6	60S ribosomal protein L36 OS=Mus musculus GN=Rpl36-ps3 PE=3 SV=1 - [A0A140T8K6_MOUSE]	34.29	6	4	4	7	0.855229	1.43633	0.640022	0.952204	1.06049	105	12.2479	11.3999	0.884239	0.454189
Q9Z2Y8	Proline synthase co-transcribed bacterial homolog protein OS=Mus musculus GN=Prosc PE=1 SV=1 - [PROSC_MOUSE]	21.53	9	5	5	8	0.949614	0.967581	1.03697	1.06343	1.03213	274	30.0296	8.26514	1.04418	0.0445314
P35762	CD81 antigen OS=Mus musculus GN=Cd81 PE=1 SV=2 - [CD81_MOUSE]	14.83	3	3	3	7	0.930015	0.874458	1.18387	1.08688	1.03557	236	25.7972	5.8335	1.10211	0.142455
A2A5V3	SH3 domain-binding protein 1 OS=Mus musculus GN=Sh3bp1 PE=1 SV=1 - [A2A5V3_MOUSE]	9.45	6	4	4	7	0.980093	0.891936	0.991438	1.1149	1.09231	582	64.4226	5.52881	1.06622	0.225225
Q3TGI9	Putative uncharacterized protein OS=Mus musculus GN=Rsl1d1 PE=2 SV=1 - [Q3TGI9_MOUSE]	13.99	10	3	3	5	1.0265	1.26964	0.78158	0.821999	1.00449	386	43.3366	10.0669	0.869357	0.195924
A0A0R4J094	Fumarylacetoacetate hydrolase domain-containing protein 2A OS=Mus musculus GN=Fahd2a PE=1 SV=1 - [A0A0R4J094_MOUSE]	23.32	2	5	5	8	0.851053	0.879445	1.01742	1.37221	1.12966	313	34.6541	8.1626	1.1731	0.240304
Q8BZF8	Phosphoglucomutase-like protein 5 OS=Mus musculus GN=Pgm5 PE=1 SV=2 - [PGM5_MOUSE]	7.41	3	3	4	8	1.23052	1.16568	0.956759	0.836167	0.75375	567	62.1807	7.18115	0.848892	0.1246
Q8BJ71	Nuclear pore complex protein Nup93 OS=Mus musculus GN=Nup93 PE=1 SV=1 - [NUP93_MOUSE]	14.53	3	11	11	16	1.04819	1.05037	0.935561	0.973929	0.959015	819	93.2225	5.71924	0.956168	0.0584793
Q9ET22	Dipeptidyl peptidase 2 OS=Mus musculus GN=Dpp7 PE=1 SV=2 - [DPP2_MOUSE]	5.14	1	2	2	4	1.10033	0.966234	1.04742	0.926983	0.922847	506	56.2175	5.38916	0.965751	0.487562
A2CF65	C-type lectin domain family 10 member A (Fragment) OS=Mus musculus GN=Clec10a PE=1 SV=1 - [A2CF65_MOUSE]	42.06	8	4	8	11	0.997373	1.05645	0.961402	0.958518	1.0592	214	24.5011	5.18604	0.993039	0.851689
Q9D828	Putative uncharacterized protein OS=Mus musculus GN=Tfg PE=2 SV=1 - [Q9D828_MOUSE]	15.94	9	5	5	12	0.982077	1.0515	0.986509	0.99085	0.975635	389	42.1606	5.09717	0.984331	0.0759249
Q3TWV4	AP-2 complex subunit mu OS=Mus musculus GN=Ap2m1 PE=1 SV=1 - [Q3TWV4_MOUSE]	27.48	5	12	12	20	1.00852	0.946469	1.05652	1.03188	1.00605	433	49.3579	9.53955	1.03148	0.164446
P27005	Protein S100-A8 OS=Mus musculus GN=S100a8 PE=1 SV=3 - [S10A8_MOUSE]	73.03	1	3	3	9	1.1091	1.04736	0.975058	0.821964	0.818273	89	10.2881	5.68115	0.871765	0.131036
P82347	Delta-sarcoglycan OS=Mus musculus GN=Sgcd PE=1 SV=1 - [SGCD_MOUSE]	27.68	3	8	8	11	1.00513	0.776153	1.29706	0.998544	1.02113	289	32.1129	9.1001	1.10558	0.385309
Q64433	10 kDa heat shock protein, mitochondrial OS=Mus musculus GN=Hspe1 PE=1 SV=2 - [CH10_MOUSE]	67.65	2	7	7	13	0.903842	1.0001	0.94534	1.09793	1.06856	102	10.9559	8.35303	1.03728	0.509648
Q80UL3	Galactokinase 1 OS=Mus musculus GN=Galk1 PE=2 SV=1 - [Q80UL3_MOUSE]	16.33	4	5	5	9	1.01302	0.978273	1.03821	0.966528	1.00673	392	42.2825	5.26221	1.00382	0.863654
Q8CGY8	UDP-N-acetylglucosamine--peptide N-acetylglucosaminyltransferase 110 kDa subunit OS=Mus musculus GN=Ogt PE=1 SV=2 - [OGT1_MOUSE]	6.12	4	6	6	7	1.02748	1.09973	0.929939	0.965587	1.00276	1046	116.877	6.69775	0.966097	0.251236
P35276	Ras-related protein Rab-3D OS=Mus musculus GN=Rab3d PE=1 SV=1 - [RAB3D_MOUSE]	24.66	23	3	5	9	0.903595	1.00612	1.17438	1.00115	1.03022	219	24.4009	4.93213	1.06858	0.329689
D3Z7U4	Methyl-CpG-binding protein 2 OS=Mus musculus GN=Mecp2 PE=1 SV=1 - [D3Z7U4_MOUSE]	46.56	2	2	6	7	1.28522	1.07587	0.915515	0.851429	0.79233	189	20.3184	9.26123	0.853091	0.0545337
Q505F5	Leucine-rich repeat-containing protein 47 OS=Mus musculus GN=Lrrc47 PE=1 SV=1 - [LRC47_MOUSE]	14.63	4	7	7	9	1.00099	1.03779	1.01624	0.994969	1.02558	581	63.5507	8.104	1.01226	0.309466
Q6ZWN5	40S ribosomal protein S9 OS=Mus musculus GN=Rps9 PE=1 SV=3 - [RS9_MOUSE]	43.3	7	10	10	22	0.91675	1.2642	0.753587	0.969546	1.03294	194	22.5776	10.6528	0.918692	0.438838
Q9QXY6	EH domain-containing protein 3 OS=Mus musculus GN=Ehd3 PE=1 SV=2 - [EHD3_MOUSE]	16.64	2	3	9	19	1.08176	0.816921	1.26339	0.97051	0.991195	535	60.7827	6.45557	1.07503	0.509329
Q9ES52	Phosphatidylinositol 3,4,5-trisphosphate 5-phosphatase 1 OS=Mus musculus GN=Inpp5d PE=1 SV=2 - [SHIP1_MOUSE]	11.17	3	10	11	14	0.948076	0.948941	0.932937	1.08805	1.07463	1191	133.458	7.79639	1.03187	0.585242
Q05144	Ras-related C3 botulinum toxin substrate 2 OS=Mus musculus GN=Rac2 PE=1 SV=1 - [RAC2_MOUSE]	21.35	8	1	4	8	0.964111	0.883718	0.822596	1.24294	1.16643	192	21.4271	7.60596	1.07732	0.609961
Q9D6U8	Protein FAM162A OS=Mus musculus GN=Fam162a PE=1 SV=1 - [F162A_MOUSE]	27.74	1	4	4	11	0.908466	0.922004	1.05113	1.16634	0.999367	155	17.7134	9.87646	1.07228	0.281889
A4FUU4	Retsat protein (Fragment) OS=Mus musculus GN=Retsat PE=2 SV=1 - [A4FUU4_MOUSE]	13.34	6	7	7	9	0.960686	0.926814	1.09474	1.03479	1.1008	607	66.9741	8.95361	1.07678	0.0674029
P35235	Tyrosine-protein phosphatase non-receptor type 11 OS=Mus musculus GN=Ptpn11 PE=1 SV=2 - [PTN11_MOUSE]	15.24	4	7	7	9	0.934319	0.844962	1.20578	1.07536	1.04993	597	68.4174	7.29834	1.11036	0.150116
Q7TNV0	Protein DEK OS=Mus musculus GN=Dek PE=1 SV=1 - [DEK_MOUSE]	39.21	6	13	13	16	0.999634	0.990233	0.907131	1.02129	1.03332	380	43.132	6.85889	0.987246	0.776822
A2A513	Keratin, type I cytoskeletal 10 OS=Mus musculus GN=Krt10 PE=1 SV=1 - [A2A513_MOUSE]	12.12	10	4	7	15	1.16665	0.947629	1.04899	0.905916	0.905329	561	57.0067	5.07178	0.953411	0.43216
P70372	ELAV-like protein 1 OS=Mus musculus GN=Elavl1 PE=1 SV=2 - [ELAV1_MOUSE]	27.91	7	8	8	10	1.02819	1.08685	0.882407	0.978962	0.979025	326	36.1461	9.0415	0.946798	0.240827
Q9DC16	Endoplasmic reticulum-Golgi intermediate compartment protein 1 OS=Mus musculus GN=Ergic1 PE=1 SV=1 - [ERGI1_MOUSE]	33.1	4	8	8	10	0.972429	1.0504	0.985715	0.994318	1.00359	290	32.5415	7.06396	0.994541	0.41341
A0A0R4J1T9	Proline dehydrogenase 1, mitochondrial OS=Mus musculus GN=Prodh PE=1 SV=1 - [A0A0R4J1T9_MOUSE]	25.15	4	9	9	12	0.952128	0.855021	1.1582	1.05423	1.11468	497	56.6983	6.66846	1.10904	0.0688068
B9EK92	Ras interacting protein 1 OS=Mus musculus GN=Rasip1 PE=2 SV=1 - [B9EK92_MOUSE]	8.22	3	6	6	8	0.992712	0.881881	1.16113	1.02093	1.00653	961	103.493	7.82568	1.06286	0.328558
P54823	Probable ATP-dependent RNA helicase DDX6 OS=Mus musculus GN=Ddx6 PE=1 SV=1 - [DDX6_MOUSE]	31.26	8	11	12	15	0.986385	1.03337	0.989067	1.0388	1.0152	483	54.1573	8.66064	1.01436	0.425439
P41241	Tyrosine-protein kinase CSK OS=Mus musculus GN=Csk PE=1 SV=2 - [CSK_MOUSE]	24	4	10	10	13	0.96468	0.934551	0.93338	1.12017	1.06073	450	50.6838	7.06396	1.03809	0.562282
Q8CCK0	Core histone macro-H2A.2 OS=Mus musculus GN=H2afy2 PE=1 SV=3 - [H2AW_MOUSE]	14.25	6	4	5	7	1.22555	1.07757	0.870369	0.881915	0.848354	372	40.0674	9.68604	0.86688	0.00552882
Q99LR1	Monoacylglycerol lipase ABHD12 OS=Mus musculus GN=Abhd12 PE=1 SV=2 - [ABD12_MOUSE]	18.09	4	5	5	7	0.956516	0.98642	1.03517	1.02375	0.974076	398	45.2411	8.71924	1.011	0.617184
P60670	Nuclear protein localization protein 4 homolog OS=Mus musculus GN=Nploc4 PE=1 SV=3 - [NPL4_MOUSE]	13.49	3	8	8	11	1.00752	1.0108	0.997287	0.988488	1.00123	608	67.974	6.45557	0.99567	0.348663
Q3UZL8	Putative uncharacterized protein (Fragment) OS=Mus musculus GN=Srp72 PE=2 SV=1 - [Q3UZL8_MOUSE]	17.36	7	8	8	13	0.973354	1.08661	0.886539	0.963438	0.998659	553	61.9019	7.09326	0.949545	0.266826
P34022	Ran-specific GTPase-activating protein OS=Mus musculus GN=Ranbp1 PE=1 SV=2 - [RANG_MOUSE]	35.47	4	5	5	10	0.975258	0.990477	1.03144	1.00313	1.10026	203	23.5817	5.22412	1.04495	0.261346
O70400	PDZ and LIM domain protein 1 OS=Mus musculus GN=Pdlim1 PE=1 SV=4 - [PDLI1_MOUSE]	22.94	3	7	7	8	1.04375	0.996987	0.984578	1.05444	0.953989	327	35.7519	6.84424	0.99767	0.94426
Q3U5V2	Putative uncharacterized protein OS=Mus musculus GN=Cnbp PE=2 SV=1 - [Q3U5V2_MOUSE]	45.03	3	1	7	10	1.04058	1.17008	0.754473	0.985592	0.96438	171	18.8583	7.57666	0.901482	0.313711
Q5SWT3	Solute carrier family 25 member 35 OS=Mus musculus GN=Slc25a35 PE=1 SV=2 - [S2535_MOUSE]	20	2	5	5	5	0.812007	0.998516	0.977311	1.25599	1.03901	300	32.6097	9.5249	1.09077	0.39594
Q3TPD9	Amine oxidase [flavin-containing] (Fragment) OS=Mus musculus GN=Maoa PE=2 SV=1 - [Q3TPD9_MOUSE]	18.88	4	6	7	9	0.989861	0.992525	1.093	1.00762	0.953599	519	58.7493	7.97217	1.01807	0.694854
O54984	ATPase Asna1 OS=Mus musculus GN=Asna1 PE=1 SV=2 - [ASNA_MOUSE]	17.82	4	5	5	11	0.983464	0.995614	0.968749	1.02752	1.01597	348	38.7974	4.90674	1.00408	0.832213
P60867	40S ribosomal protein S20 OS=Mus musculus GN=Rps20 PE=1 SV=1 - [RS20_MOUSE]	26.89	1	4	4	11	0.919281	1.19796	0.822653	0.952714	1.04828	119	13.3643	9.93506	0.941215	0.46327
Q8R1G2	Carboxymethylenebutenolidase homolog OS=Mus musculus GN=Cmbl PE=1 SV=1 - [CMBL_MOUSE]	28.16	3	6	6	10	0.989414	0.819247	1.27959	1.02201	1.06826	245	27.884	7.18115	1.12329	0.260774
Q9WVH9	Fibulin-5 OS=Mus musculus GN=Fbln5 PE=1 SV=1 - [FBLN5_MOUSE]	12.05	1	5	5	8	0.861879	0.965415	0.993248	1.20218	1.01272	448	50.1596	4.70361	1.06938	0.407083
Q05DL4	Mpa2l protein OS=Mus musculus GN=Gbp6 PE=2 SV=1 - [Q05DL4_MOUSE]	19.05	13	4	9	17	0.864505	1.10596	0.939209	0.985552	1.17525	483	56.2528	6.32861	1.03334	0.689354
Q5SX46	Mitochondrial 2-oxoglutarate/malate carrier protein (Fragment) OS=Mus musculus GN=Slc25a11 PE=1 SV=1 - [Q5SX46_MOUSE]	29.53	3	4	4	5	0.827457	0.905237	1.10163	1.27451	1.15412	193	20.8019	9.5835	1.17675	0.0745743
Q8BH43	Wiskott-Aldrich syndrome protein family member 2 OS=Mus musculus GN=Wasf2 PE=1 SV=1 - [WASF2_MOUSE]	16.1	6	8	8	12	1.00805	0.944208	1.00689	1.08792	1.03073	497	54.04	5.52881	1.04185	0.222489
P14873	Microtubule-associated protein 1B OS=Mus musculus GN=Map1b PE=1 SV=2 - [MAP1B_MOUSE]	9.01	9	17	18	19	1.18205	1.02116	1.06496	0.836709	0.822867	2464	270.089	4.83057	0.908179	0.362991
Q60823	RAC-beta serine/threonine-protein kinase OS=Mus musculus GN=Akt2 PE=1 SV=1 - [AKT2_MOUSE]	30.56	24	9	15	18	0.855794	0.890407	1.20678	1.16807	1.07974	481	55.706	6.3667	1.15153	0.0562095
O55013	Trafficking protein particle complex subunit 3 OS=Mus musculus GN=Trappc3 PE=1 SV=1 - [TPPC3_MOUSE]	32.22	1	7	7	11	1.01149	0.950057	1.04239	1.02635	1.01175	180	20.2892	4.95752	1.02683	0.0913787
Q3TI34	Glutathione peroxidase OS=Mus musculus GN=Gpx4 PE=2 SV=2 - [Q3TI34_MOUSE]	35.29	9	6	6	13	0.914233	0.952272	1.04105	1.13037	1.06718	170	19.5103	8.04541	1.07953	0.0953251
A2AJH3	Glycylpeptide N-tetradecanoyltransferase OS=Mus musculus GN=Nmt2 PE=1 SV=1 - [A2AJH3_MOUSE]	8.84	3	1	3	7	0.959917	0.906033	1.07454	1.11962	1.03533	498	56.9483	8.1626	1.0765	0.0890643
Q3U3T6	Putative uncharacterized protein OS=Mus musculus GN=Stk24 PE=2 SV=1 - [Q3U3T6_MOUSE]	12.76	2	2	4	5	0.959979	0.955539	1.0367	1.06966	1.04423	431	47.9246	5.30029	1.0502	0.0375527
Q8BFS6	Serine/threonine-protein phosphatase CPPED1 OS=Mus musculus GN=Cpped1 PE=1 SV=1 - [CPPED_MOUSE]	20.51	2	5	5	6	0.931877	0.958475	1.07578	1.06857	1.05913	312	35.2254	5.33838	1.06783	0.0052212
P68037	Ubiquitin-conjugating enzyme E2 L3 OS=Mus musculus GN=Ube2l3 PE=1 SV=1 - [UB2L3_MOUSE]	55.84	9	1	7	15	0.913105	0.860643	1.33784	1.02293	1.05597	154	17.8502	8.51416	1.13892	0.298865
Q8CC03	Putative uncharacterized protein (Fragment) OS=Mus musculus GN=Ap1g1 PE=2 SV=1 - [Q8CC03_MOUSE]	11.37	5	7	8	8	0.952421	1.03849	0.949562	1.00519	1.02003	695	76.6997	6.13818	0.991595	0.733119
A1L0V6	Ddx58 protein (Fragment) OS=Mus musculus GN=Ddx58 PE=2 SV=1 - [A1L0V6_MOUSE]	15.8	8	13	13	17	0.897548	0.998476	0.954627	1.01549	1.15073	924	105.618	6.72705	1.04028	0.558621
Q8R059	UDP-glucose 4-epimerase OS=Mus musculus GN=Gale PE=1 SV=1 - [GALE_MOUSE]	19.31	1	5	5	10	0.986619	1.04233	1.00448	0.998008	1.00223	347	38.2003	6.7417	1.00157	0.528595
Q62446	Peptidyl-prolyl cis-trans isomerase FKBP3 OS=Mus musculus GN=Fkbp3 PE=1 SV=2 - [FKBP3_MOUSE]	28.13	1	6	6	11	0.950781	1.01939	0.896868	1.10248	1.04166	224	25.1323	9.27588	1.01367	0.843153
P51863	V-type proton ATPase subunit d 1 OS=Mus musculus GN=Atp6v0d1 PE=1 SV=2 - [VA0D1_MOUSE]	22.51	2	7	7	10	1.05867	1.07624	0.945437	0.941618	0.987355	351	40.2752	4.99561	0.958137	0.101694
Q3U3J9	Putative uncharacterized protein (Fragment) OS=Mus musculus GN=Aldh3b1 PE=2 SV=1 - [Q3U3J9_MOUSE]	8.88	3	1	3	5	1.20432	1.26245	0.827353	0.731487	0.903896	439	48.8771	7.37158	0.820912	0.0698081
Q8JZN1	Macrophage galactose N-acetyl-galactosamine specific lectin 2 OS=Mus musculus GN=Mgl2 PE=1 SV=1 - [Q8JZN1_MOUSE]	29.82	4	5	9	11	1.03578	0.934765	0.972473	1.05002	1.04089	332	38.0437	5.65576	1.02113	0.483797
Q3TJW1	Putative uncharacterized protein (Fragment) OS=Mus musculus GN=Acbd3 PE=2 SV=1 - [Q3TJW1_MOUSE]	13.91	4	5	5	5	1.01952	1.02366	1.06332	0.931679	0.878747	460	52.2568	4.83057	0.957915	0.522748
Q62348	Translin OS=Mus musculus GN=Tsn PE=1 SV=1 - [TSN_MOUSE]	27.19	1	8	8	15	1.0101	0.934488	1.0139	1.0184	1.03403	228	26.1848	6.44287	1.02211	0.0692214
P62869	Transcription elongation factor B polypeptide 2 OS=Mus musculus GN=Tceb2 PE=1 SV=1 - [ELOB_MOUSE]	61.02	2	7	7	13	0.984045	1.0178	0.955553	0.997556	0.994463	118	13.1616	5.0083	0.982524	0.324619
Q3UAI4	Putative uncharacterized protein OS=Mus musculus GN=Sf3b2 PE=2 SV=1 - [Q3UAI4_MOUSE]	16.51	8	14	14	19	1.0708	1.05923	0.900485	0.994552	0.988649	878	98.1278	5.57959	0.961228	0.33511
Q920E9	Pterin-mimicking anti-idiotope kappa chain variable region (Fragment) OS=Mus musculus PE=4 SV=1 - [Q920E9_MOUSE]	31.53	13	1	3	5	1.02942	1.27964	0.991901	0.663634	0.99962	111	12.039	7.37158	0.885052	0.409071
Q5NCU4	SPARC OS=Mus musculus GN=Sparc PE=1 SV=1 - [Q5NCU4_MOUSE]	21.26	4	7	7	12	0.861245	0.843893	1.16193	1.25103	1.02449	301	34.2996	4.85596	1.14582	0.158155
A0A0A6YXQ0	Protein Ighv8-8 (Fragment) OS=Mus musculus GN=Ighv8-8 PE=4 SV=1 - [A0A0A6YXQ0_MOUSE]	19.33	2	2	2	4	0.831822	1.71891	0.693376	0.55778	1.05911	119	13.1768	8.83643	0.770089	0.264157
G3X8U3	MCG6895 OS=Mus musculus GN=2210016F16Rik PE=1 SV=1 - [G3X8U3_MOUSE]	36.69	2	10	10	13	0.978106	0.910108	1.0757	1.00459	1.02528	338	38.5906	5.64307	1.03519	0.23656
Q9CQW1	Synaptobrevin homolog YKT6 OS=Mus musculus GN=Ykt6 PE=1 SV=1 - [YKT6_MOUSE]	24.24	1	5	5	9	0.899801	0.866712	1.19878	1.11379	1.09481	198	22.3003	6.354	1.13579	0.0510755
E9PV48	Protein Ifit3b OS=Mus musculus GN=Ifit3b PE=1 SV=1 - [E9PV48_MOUSE]	21.34	6	7	8	11	0.797253	1.08586	0.911829	0.898588	1.44303	403	47.1894	5.85889	1.08448	0.683139
Q3TDD9	Protein phosphatase 1 regulatory subunit 21 OS=Mus musculus GN=Ppp1r21 PE=1 SV=2 - [PPR21_MOUSE]	16.41	1	9	9	9	1.01521	0.932185	1.0707	1.05985	0.979804	780	88.2824	6.90283	1.03679	0.326009
Q3U3F6	HnRNP-associated with lethal yellow, isoform CRA_f OS=Mus musculus GN=Raly PE=2 SV=1 - [Q3U3F6_MOUSE]	30.41	6	8	8	10	0.989352	1.11152	0.852811	1.01282	0.982469	296	31.1801	9.37842	0.949366	0.409708
P29788	Vitronectin OS=Mus musculus GN=Vtn PE=1 SV=2 - [VTNC_MOUSE]	10.88	2	4	4	7	1.01755	1.06661	0.908548	0.889278	1.0608	478	54.8143	5.88428	0.952875	0.478025
Q8K4I3	Rho guanine nucleotide exchange factor 6 OS=Mus musculus GN=Arhgef6 PE=1 SV=1 - [ARHG6_MOUSE]	8.17	5	5	6	10	0.969398	0.89198	0.991511	1.14311	1.07348	771	86.9959	5.87158	1.06937	0.252967
A2AAN2	Signal recognition particle subunit SRP68 OS=Mus musculus GN=Srp68 PE=1 SV=1 - [A2AAN2_MOUSE]	12.95	3	7	7	11	0.957601	1.08229	0.905802	0.935511	1.01884	587	65.9118	7.26904	0.953385	0.303947
Q545Y5	CD74 antigen (Invariant polypeptide of major histocompatibility complex, class II antigen-associated) OS=Mus musculus GN=Cd74 PE=2 SV=1 - [Q545Y5_MOUSE]	41.4	2	9	9	11	0.987694	0.958225	0.888396	1.09061	1.09233	215	24.4385	8.88037	1.02378	0.760478
Q3U026	Putative uncharacterized protein OS=Mus musculus GN=Mogs PE=2 SV=1 - [Q3U026_MOUSE]	11.51	5	7	7	9	1.02207	1.04686	0.955844	0.982137	1.01212	834	91.8024	8.99756	0.983366	0.411234
A0A0A6YX02	Ragulator complex protein LAMTOR1 OS=Mus musculus GN=Lamtor1 PE=1 SV=1 - [A0A0A6YX02_MOUSE]	33.8	2	3	3	6	0.997491	0.972054	1.05107	0.97461	1.02568	142	15.7287	5.45264	1.01712	0.519383
Q8BTJ4	Bis(5'-adenosyl)-triphosphatase enpp4 OS=Mus musculus GN=Enpp4 PE=1 SV=1 - [ENPP4_MOUSE]	9.65	1	4	4	7	0.953706	0.939635	1.09021	0.998545	1.14377	456	51.5781	6.72705	1.07751	0.207827
D3YVB4	40S ribosomal protein S15a (Fragment) OS=Mus musculus GN=Rps15a PE=1 SV=1 - [D3YVB4_MOUSE]	52.11	4	4	4	9	0.930207	1.20272	0.878939	0.996529	1.04287	71	8.10146	10.4331	0.972778	0.635921
Q9D9P9	Putative uncharacterized protein OS=Mus musculus GN=Vps50 PE=2 SV=1 - [Q9D9P9_MOUSE]	10.2	3	2	2	3	0.985805	1.02723	1.07987	0.955397	0.94262	343	39.8898	7.51807	0.99263	0.882442
Q9CSC2	Putative uncharacterized protein (Fragment) OS=Mus musculus GN=Snx3 PE=2 SV=1 - [Q9CSC2_MOUSE]	32.58	6	4	5	8	0.833974	0.850062	1.17972	1.16538	1.21959	132	15.3941	9.0708	1.18823	0.00751107
Q61411	GTPase HRas OS=Mus musculus GN=Hras PE=1 SV=2 - [RASH_MOUSE]	43.39	13	2	6	9	1.01609	0.868866	1.20595	1.00536	0.985422	189	21.2846	5.31299	1.06558	0.452287
Q9ESB3	Histidine-rich glycoprotein OS=Mus musculus GN=Hrg PE=1 SV=2 - [HRG_MOUSE]	16	2	8	8	12	1.05439	1.18559	0.99433	0.75002	0.974459	525	59.1256	7.66455	0.90627	0.352427
Q3TEL0	Putative uncharacterized protein OS=Mus musculus GN=Ppt1 PE=2 SV=1 - [Q3TEL0_MOUSE]	17.88	9	4	4	6	0.983489	0.954048	1.09367	1.01756	1.00606	302	34.1323	7.95752	1.0391	0.289569
O35892	Nuclear autoantigen Sp-100 OS=Mus musculus GN=Sp100 PE=1 SV=2 - [SP100_MOUSE]	24.9	15	10	10	14	0.923027	0.986094	0.852416	1.13546	1.11234	482	54.6924	8.66064	1.03341	0.750953
P57784	U2 small nuclear ribonucleoprotein A' OS=Mus musculus GN=Snrpa1 PE=1 SV=2 - [RU2A_MOUSE]	29.02	4	6	6	7	0.984943	1.03614	0.968977	1.02447	1.01913	255	28.3401	8.6167	1.00419	0.840972
Q9D0R2	Threonine--tRNA ligase, cytoplasmic OS=Mus musculus GN=Tars PE=1 SV=2 - [SYTC_MOUSE]	19.11	5	11	11	12	0.966538	1.03078	0.985689	1.01554	1.03304	722	83.3029	7.35693	1.01142	0.485238
O70569	Ribosomal protein S14 OS=Mus musculus GN=rps14 PE=3 SV=1 - [O70569_MOUSE]	27.81	5	3	3	8	1.04664	1.15024	0.881832	0.939826	0.962919	151	16.2905	10.1255	0.928193	0.0969176
Q3TSX8	Putative uncharacterized protein OS=Mus musculus GN=Tomm70a PE=2 SV=1 - [Q3TSX8_MOUSE]	19.64	5	13	13	16	0.969456	1.01114	0.987012	1.02963	1.02958	611	67.529	7.53271	1.01541	0.388475
U5NJN6	Immunity-related GTPase family M member 1 OS=Mus musculus molossinus GN=Irgm1 PE=4 SV=1 - [U5NJN6_MUSMM]	21.12	4	7	7	10	0.778947	1.27358	0.767772	0.873663	1.26365	393	44.8592	8.32373	0.968363	0.854641
Q8BH40	Syntaxin 7 OS=Mus musculus GN=Stx7 PE=1 SV=1 - [Q8BH40_MOUSE]	35.25	4	6	7	9	0.964556	0.911176	1.08439	1.04336	1.06471	261	29.7182	5.57959	1.06416	0.0325952
Q9JKB1	Ubiquitin carboxyl-terminal hydrolase isozyme L3 OS=Mus musculus GN=Uchl3 PE=1 SV=2 - [UCHL3_MOUSE]	35.65	3	6	6	10	1.00122	0.966128	0.970762	1.03338	1.03546	230	26.135	5.04639	1.0132	0.599129
Q9D8B3	Charged multivesicular body protein 4b OS=Mus musculus GN=Chmp4b PE=1 SV=2 - [CHM4B_MOUSE]	37.5	1	7	7	11	0.982741	0.988722	0.960713	1.02205	1.00439	224	24.9206	4.81787	0.995719	0.833044
Q3UDY9	Putative uncharacterized protein (Fragment) OS=Mus musculus GN=Snx1 PE=2 SV=1 - [Q3UDY9_MOUSE]	19.11	6	7	9	14	0.998331	0.906103	1.0541	1.04649	1.01995	492	55.4529	5.21143	1.04018	0.0599722
Q9R062	Glycogenin-1 OS=Mus musculus GN=Gyg1 PE=1 SV=3 - [GLYG_MOUSE]	26.43	3	7	7	9	0.944692	0.9809	1.02335	1.08658	1.03451	333	37.3783	5.2876	1.04815	0.132979
Q64726	Zinc-alpha-2-glycoprotein OS=Mus musculus GN=Azgp1 PE=1 SV=2 - [ZA2G_MOUSE]	22.15	1	5	5	10	0.984619	0.873356	1.16173	1.04929	1.05679	307	35.3096	6.17627	1.08927	0.133597
Q99M87	DnaJ homolog subfamily A member 3, mitochondrial OS=Mus musculus GN=Dnaja3 PE=1 SV=1 - [DNJA3_MOUSE]	14.58	2	6	6	8	0.928023	0.973378	1.00721	1.10625	1.08186	480	52.4104	9.21729	1.06511	0.161063
Q3V222	Putative uncharacterized protein (Fragment) OS=Mus musculus GN=Sec24c PE=2 SV=1 - [Q3V222_MOUSE]	9.84	5	6	6	8	1.09506	1.03221	0.938025	1.00083	0.940346	803	89.2592	6.30322	0.959732	0.19036
Q3TYT5	Putative uncharacterized protein OS=Mus musculus GN=Epb42 PE=2 SV=1 - [Q3TYT5_MOUSE]	11.14	6	6	6	6	1.03889	0.818778	1.25679	1.03705	0.966848	673	74.91	8.04541	1.0869	0.424279
Q8BG07	Phospholipase D4 OS=Mus musculus GN=Pld4 PE=1 SV=1 - [PLD4_MOUSE]	7.16	1	3	3	5	0.86356	1.08808	0.885865	0.956984	1.20083	503	56.1183	7.31299	1.01456	0.891921
Q3UUI1	Putative uncharacterized protein OS=Mus musculus GN=Nln PE=2 SV=1 - [Q3UUI1_MOUSE]	12.59	3	8	8	10	0.916193	0.966113	1.11707	1.05273	1.03667	683	77.8583	6.29053	1.06883	0.105905
Q6IRT4	Eukaryotic translation initiation factor 3 subunit F OS=Mus musculus GN=Eif3f PE=2 SV=1 - [Q6IRT4_MOUSE]	23.89	7	8	8	11	0.967993	1.06793	0.961466	0.982509	1.05778	360	37.8573	5.57959	1.00058	0.983947
Q9CY49	Putative uncharacterized protein OS=Mus musculus GN=Tbl2 PE=2 SV=1 - [Q9CY49_MOUSE]	14.25	4	6	6	8	0.959415	0.964747	0.971664	1.07366	1.06252	442	49.5512	9.18799	1.03595	0.377772
A0A0B4J1E2	SNW domain-containing protein 1 OS=Mus musculus GN=Snw1 PE=1 SV=1 - [A0A0B4J1E2_MOUSE]	22.01	5	8	9	12	1.09534	1.1533	0.86448	0.895875	0.899965	536	61.4235	9.48096	0.886773	0.0099532
Q8BMD8	Calcium-binding mitochondrial carrier protein SCaMC-1 OS=Mus musculus GN=Slc25a24 PE=1 SV=1 - [SCMC1_MOUSE]	18.32	3	8	8	11	1.07924	1.03189	1.02717	0.912634	0.909549	475	52.8682	7.43018	0.949783	0.323706
A0A0G2JEP0	Fragile X mental retardation syndrome-related protein 1 OS=Mus musculus GN=Fxr1 PE=1 SV=1 - [A0A0G2JEP0_MOUSE]	17.78	4	6	9	11	1.04233	1.03624	0.994197	0.957048	0.983809	568	63.8759	6.39209	0.978351	0.188956
Q01320	DNA topoisomerase 2-alpha OS=Mus musculus GN=Top2a PE=1 SV=2 - [TOP2A_MOUSE]	4.97	6	2	6	10	0.851483	1.10433	0.946232	0.944252	1.18237	1528	172.682	8.60205	1.02429	0.789979
A2A547	Ribosomal protein L19 OS=Mus musculus GN=Rpl19 PE=1 SV=1 - [A2A547_MOUSE]	25.26	10	4	5	11	0.829935	1.41279	0.650736	0.951019	0.988646	194	23.2332	11.4731	0.863467	0.33029
E9Q8F0	RNA-binding protein 39 OS=Mus musculus GN=Rbm39 PE=1 SV=1 - [E9Q8F0_MOUSE]	17.35	7	3	6	10	1.00232	1.05714	0.869667	0.971741	0.929262	415	47.0216	10.521	0.923557	0.122953
Q9CR61	NADH dehydrogenase [ubiquinone] 1 beta subcomplex subunit 7 OS=Mus musculus GN=Ndufb7 PE=1 SV=3 - [NDUB7_MOUSE]	48.91	1	5	5	11	0.946416	0.940332	1.00536	1.17579	1.013	137	16.3202	8.17725	1.06472	0.365586
P33267	Cytochrome P450 2F2 OS=Mus musculus GN=Cyp2f2 PE=1 SV=1 - [CP2F2_MOUSE]	17.52	2	7	7	9	1.04604	0.872236	1.2838	0.913775	1.02337	491	55.913	7.89893	1.07365	0.571292
O88544	COP9 signalosome complex subunit 4 OS=Mus musculus GN=Cops4 PE=1 SV=1 - [CSN4_MOUSE]	23.65	9	8	8	11	1.0388	0.990978	1.00686	1.01284	0.994008	406	46.2557	5.8335	1.00457	0.492833
Q9CXA2	Trans-L-3-hydroxyproline dehydratase OS=Mus musculus GN=L3hypdh PE=1 SV=1 - [T3HPD_MOUSE]	18.93	1	6	6	10	1.01219	0.924406	1.12251	1.00583	0.968373	354	37.7802	6.69775	1.03223	0.559849
Q9DBB9	Carboxypeptidase N subunit 2 OS=Mus musculus GN=Cpn2 PE=1 SV=2 - [CPN2_MOUSE]	14.81	2	7	7	8	1.04835	0.963996	1.114	0.962478	0.979713	547	60.4409	5.88428	1.01873	0.734594
Q9Z277	Tyrosine-protein kinase BAZ1B OS=Mus musculus GN=Baz1b PE=1 SV=2 - [BAZ1B_MOUSE]	8.18	1	9	9	13	1.03303	1.04771	0.935313	0.975374	1.02097	1479	170.544	8.60205	0.977218	0.45233
A1L0V4	Histone H3 (Fragment) OS=Mus musculus GN=Hist1h3i PE=2 SV=1 - [A1L0V4_MOUSE]	48.15	2	1	6	32	0.9003	0.985996	0.761368	1.25028	1.15002	135	15.2634	11.1216	1.05389	0.753432
O35309	N-myc-interactor OS=Mus musculus GN=Nmi PE=1 SV=1 - [NMI_MOUSE]	20.7	3	6	6	10	0.945514	1.033	0.983908	0.96102	1.1226	314	35.2135	5.04639	1.02251	0.698055
Q9JHS3	Ragulator complex protein LAMTOR2 OS=Mus musculus GN=Lamtor2 PE=1 SV=1 - [LTOR2_MOUSE]	24	2	2	2	3	1.01409	0.931953	1.11076	0.977649	1.10682	125	13.4718	5.40186	1.06508	0.273386
A0A087WPR9	Protein FAM134A (Fragment) OS=Mus musculus GN=Fam134a PE=1 SV=1 - [A0A087WPR9_MOUSE]	13.47	2	3	3	3	1.02751	0.842008	1.11862	1.04212	0.967386	490	52.0892	4.4751	1.04271	0.43344
Q91V89	Protein Ppp2r5d OS=Mus musculus GN=Ppp2r5d PE=1 SV=1 - [Q91V89_MOUSE]	11.11	10	4	5	6	1.00289	0.915696	1.16343	0.995764	1.01152	594	68.9508	7.95752	1.0569	0.396129
P61211	ADP-ribosylation factor-like protein 1 OS=Mus musculus GN=Arl1 PE=1 SV=1 - [ARL1_MOUSE]	27.62	6	5	5	7	1.00844	1.12705	0.938046	0.972799	0.916101	181	20.3985	5.71924	0.942315	0.0737797
Q9CQW9	Interferon-induced transmembrane protein 3 OS=Mus musculus GN=Ifitm3 PE=1 SV=1 - [IFM3_MOUSE]	32.12	1	2	3	6	1.06955	1.10316	0.957911	0.875686	0.918272	137	14.9446	7.40088	0.91729	0.0731287
O19455	Major histocompatibility complex class II beta chain (Fragment) OS=Mus musculus PE=3 SV=1 - [O19455_MOUSE]	42.06	39	8	8	10	0.875472	0.934904	0.976214	1.21293	1.14412	233	26.8875	7.84033	1.11109	0.255469
A0A0R4J1F6	UDP-N-acetylhexosamine pyrophosphorylase OS=Mus musculus GN=Uap1 PE=1 SV=1 - [A0A0R4J1F6_MOUSE]	12.87	5	5	5	6	1.10003	0.876851	1.08175	0.972936	0.950395	505	56.8358	6.58057	1.00169	0.971064
Q9EPL8	Importin-7 OS=Mus musculus GN=Ipo7 PE=1 SV=2 - [IPO7_MOUSE]	8.38	2	7	7	10	0.983519	1.07226	1.01597	0.933913	1.00629	1038	119.41	4.81787	0.985392	0.627387
P32233	Developmentally-regulated GTP-binding protein 1 OS=Mus musculus GN=Drg1 PE=1 SV=1 - [DRG1_MOUSE]	15.53	3	4	4	7	0.968087	1.12728	0.845854	0.987884	0.989582	367	40.4868	8.89502	0.941107	0.343539
Q9JMH6	Thioredoxin reductase 1, cytoplasmic OS=Mus musculus GN=Txnrd1 PE=1 SV=3 - [TRXR1_MOUSE]	14.19	3	7	7	8	0.998918	0.983751	0.981103	1.00226	1.06596	613	67.042	7.44482	1.01644	0.588265
Q8BWF0	Succinate-semialdehyde dehydrogenase, mitochondrial OS=Mus musculus GN=Aldh5a1 PE=1 SV=1 - [SSDH_MOUSE]	14.72	1	6	6	7	0.954905	0.887361	1.03304	1.11354	1.05547	523	55.9328	8.25049	1.06735	0.108409
O70349	MCG15924, isoform CRA_a OS=Mus musculus GN=SKI PE=4 SV=1 - [O70349_MOUSE]	5.26	8	4	4	6	0.937233	1.05515	1.13281	0.973809	0.999881	1236	136.569	6.29053	1.0355	0.544144
Q921F4	Heterogeneous nuclear ribonucleoprotein L-like OS=Mus musculus GN=Hnrnpll PE=1 SV=3 - [HNRLL_MOUSE]	15.74	5	6	6	9	1.04532	1.04751	1.02132	0.901107	0.96605	591	64.0843	5.84619	0.962826	0.39432
A0A0R4J078	UBX domain containing 2, isoform CRA_a OS=Mus musculus GN=Ubxn4 PE=1 SV=1 - [A0A0R4J078_MOUSE]	11.26	8	4	4	5	1.02507	1.04649	1.02601	0.95728	0.944506	506	56.4253	6.60986	0.975933	0.442012
B7ZCU2	Abl interactor 1 OS=Mus musculus GN=Abi1 PE=1 SV=1 - [B7ZCU2_MOUSE]	19.59	24	7	7	13	0.995374	0.971433	1.02698	1.01973	0.984241	393	43.1477	6.55127	1.01032	0.519076
Q3UDP8	Putative uncharacterized protein OS=Mus musculus GN=Ube2j1 PE=2 SV=1 - [Q3UDP8_MOUSE]	18.24	5	5	5	6	0.94466	1.06651	1.02942	0.925403	1.00312	318	34.9956	7.23975	0.985981	0.691477
P47941	Crk-like protein OS=Mus musculus GN=Crkl PE=1 SV=2 - [CRKL_MOUSE]	30.03	2	7	7	9	0.961949	0.957611	1.02227	1.05233	1.0368	303	33.809	6.7417	1.03714	0.050658
Q3TN35	Small glutamine-rich tetratricopeptide repeat (TPR)-containing, alpha, isoform CRA_b OS=Mus musculus GN=Sgta PE=2 SV=1 - [Q3TN35_MOUSE]	17.52	2	5	5	7	1.04928	1.12779	0.941443	0.919894	0.984685	314	34.1728	5.05908	0.948674	0.115556
Q64444	Carbonic anhydrase 4 OS=Mus musculus GN=Ca4 PE=1 SV=1 - [CAH4_MOUSE]	17.7	3	5	5	9	0.939294	0.769133	1.27781	1.21984	1.08544	305	34.3295	8.20654	1.19436	0.0767257
A0A087WRE5	U8 snoRNA-decapping enzyme (Fragment) OS=Mus musculus GN=Nudt16 PE=1 SV=1 - [A0A087WRE5_MOUSE]	28.8	5	3	4	6	1.01543	0.915829	1.1003	1.01099	1.01316	191	21.3453	7.54736	1.04148	0.294246
Q3UJR8	Transcription factor BTF3 OS=Mus musculus GN=Btf3 PE=2 SV=1 - [Q3UJR8_MOUSE]	37.65	2	2	4	5	0.889403	1.23983	0.841158	0.923419	1.06978	162	17.6882	7.50342	0.944787	0.495648
P48722	Heat shock 70 kDa protein 4L OS=Mus musculus GN=Hspa4l PE=1 SV=2 - [HS74L_MOUSE]	16.47	4	8	10	10	0.984833	1.0233	1.00982	1.0416	0.942382	838	94.3225	5.74463	0.997936	0.952091
O70252	Heme oxygenase 2 OS=Mus musculus GN=Hmox2 PE=1 SV=1 - [HMOX2_MOUSE]	37.78	5	9	9	11	0.999068	1.06027	0.94309	0.979402	1.04973	315	35.7159	5.87158	0.990741	0.794528
Q3TMH2	Secernin-3 OS=Mus musculus GN=Scrn3 PE=1 SV=1 - [SCRN3_MOUSE]	12.2	3	3	3	4	0.991801	0.893327	1.1113	1.12765	1.00055	418	47.6309	5.65576	1.07983	0.182168
Q64324	Syntaxin-binding protein 2 OS=Mus musculus GN=Stxbp2 PE=1 SV=1 - [STXB2_MOUSE]	13.66	4	7	7	8	1.06034	0.999924	0.943229	1.00378	0.993683	593	66.3155	6.7417	0.980229	0.407117
Q8BFY9	Transportin-1 OS=Mus musculus GN=Tnpo1 PE=1 SV=2 - [TNPO1_MOUSE]	12.92	5	6	10	12	0.971951	1.00094	1.05809	1.01087	0.958973	898	102.291	4.98291	1.00931	0.775084
S4R270	Bridging integrator 2 OS=Mus musculus GN=Bin2 PE=1 SV=1 - [S4R270_MOUSE]	23.76	5	10	10	10	0.975853	0.860505	0.984663	1.20611	1.07784	505	54.7335	4.80518	1.08954	0.296561
Q8R379	GTPase, IMAP family member 7 OS=Mus musculus GN=Gimap7 PE=1 SV=1 - [Q8R379_MOUSE]	22.18	2	5	5	7	0.887507	0.969687	0.864666	1.14079	1.25048	293	33.8169	8.19189	1.08531	0.53402
Q2VPC9	Prkag1 protein (Fragment) OS=Mus musculus GN=Prkag1 PE=2 SV=1 - [Q2VPC9_MOUSE]	32.66	8	7	7	9	0.952531	0.942583	1.04842	1.05455	1.00023	248	28.2902	7.29834	1.0344	0.185382
Q62189	U1 small nuclear ribonucleoprotein A OS=Mus musculus GN=Snrpa PE=1 SV=3 - [SNRPA_MOUSE]	32.06	5	7	9	11	1.01828	1.09863	0.897637	1.00053	0.940482	287	31.8145	9.80322	0.946216	0.214541
P55264	Adenosine kinase OS=Mus musculus GN=Adk PE=1 SV=2 - [ADK_MOUSE]	24.1	5	9	9	15	1.00597	0.970391	1.02057	1.06971	0.91187	361	40.1235	6.21436	1.00072	0.984858
A7VJ98	Glia maturation factor beta OS=Mus musculus GN=Gmfb PE=2 SV=1 - [A7VJ98_MOUSE]	48.59	4	4	5	8	1.02622	0.93502	1.08627	1.01208	1.03402	142	16.7115	5.43994	1.04412	0.182753
Q9ERL7	Glia maturation factor gamma OS=Mus musculus GN=Gmfg PE=1 SV=1 - [GMFG_MOUSE]	53.52	4	6	7	11	1.04585	0.971217	0.918373	1.04173	1.06505	142	16.7375	5.70654	1.00838	0.871986
P14131	40S ribosomal protein S16 OS=Mus musculus GN=Rps16 PE=1 SV=4 - [RS16_MOUSE]	47.26	3	9	9	13	0.89286	1.17288	0.841388	1.05405	1.08117	146	16.435	10.2134	0.992203	0.925677
B2RQQ7	CDC42 binding protein kinase beta OS=Mus musculus GN=Cdc42bpb PE=2 SV=1 - [B2RQQ7_MOUSE]	7.24	16	11	12	15	1.01927	0.99029	1.0792	1.00276	0.941061	1713	194.614	6.45557	1.00768	0.865387
Q3UA17	Putative uncharacterized protein OS=Mus musculus GN=Mtch2 PE=2 SV=1 - [Q3UA17_MOUSE]	26.07	5	5	5	8	0.870639	0.973657	0.941682	1.22707	1.06861	303	33.467	8.25049	1.07912	0.437404
Q1ERP8	CMRF35-like molecule 9 OS=Mus musculus GN=Cd300lg PE=1 SV=1 - [CLM9_MOUSE]	22.96	2	5	5	7	1.06273	0.922778	1.08774	0.948446	0.982566	331	36.7326	5.84619	1.00625	0.894135
Q3TW01	Putative uncharacterized protein OS=Mus musculus GN=Rab32 PE=2 SV=1 - [Q3TW01_MOUSE]	17.49	2	3	3	5	0.993517	1.0508	0.947683	1.10555	0.967535	223	25.0227	6.68311	1.00692	0.896166
O08579	Emerin OS=Mus musculus GN=Emd PE=1 SV=1 - [EMD_MOUSE]	22.39	4	6	6	11	1.13798	1.03197	0.979947	0.895048	0.935111	259	29.4174	5.0083	0.936702	0.123129
Q9D892	Inosine triphosphate pyrophosphatase OS=Mus musculus GN=Itpa PE=1 SV=2 - [ITPA_MOUSE]	25.25	2	3	3	5	1.01846	1.07857	0.975738	0.97567	1.00359	198	21.883	5.87158	0.985001	0.256688
Q9D883	Splicing factor U2AF 35 kDa subunit OS=Mus musculus GN=U2af1 PE=1 SV=4 - [U2AF1_MOUSE]	10.46	11	2	2	4	1.0067	1.11835	0.77941	1.01456	1.07621	239	27.7974	8.80713	0.956726	0.679501
Q61407	Complement factor H-related protein (Fragment) OS=Mus musculus GN=Cfhr2 PE=2 SV=1 - [Q61407_MOUSE]	16.59	4	1	6	8	0.890779	0.948495	1.13752	1.17028	0.965785	452	51.5685	7.34229	1.0912	0.286081
O88428	Bifunctional 3'-phosphoadenosine 5'-phosphosulfate synthase 2 OS=Mus musculus GN=Papss2 PE=1 SV=2 - [PAPS2_MOUSE]	19	2	9	10	14	0.947536	0.908599	1.07655	1.03821	1.0943	621	70.3059	7.57666	1.06968	0.05222
Q8C062	Putative uncharacterized protein (Fragment) OS=Mus musculus GN=Lrrfip2 PE=2 SV=1 - [Q8C062_MOUSE]	12.96	8	4	5	7	1.01262	1.02466	1.0511	0.961478	0.972618	378	43.8245	5.26221	0.995067	0.875659
A0A0G2JH04	Eukaryotic translation initiation factor 4E OS=Mus musculus GN=Eif4e PE=1 SV=1 - [A0A0G2JH04_MOUSE]	35.68	6	6	6	8	0.966849	1.02961	0.98948	1.0255	1.03599	185	20.9964	5.61768	1.01699	0.361175
Q8VDQ8	NAD-dependent protein deacetylase sirtuin-2 OS=Mus musculus GN=Sirt2 PE=1 SV=2 - [SIR2_MOUSE]	14.91	3	5	5	9	0.977924	0.940548	1.1219	1.02891	1.01453	389	43.2284	5.35107	1.05511	0.24113
Q9WV55	Vesicle-associated membrane protein-associated protein A OS=Mus musculus GN=Vapa PE=1 SV=2 - [VAPA_MOUSE]	41.37	1	9	9	15	1.00139	0.992536	1.00517	1.00891	1.00403	249	27.8373	8.39697	1.00603	0.0591251
B9EJ70	Dedicator of cytokinesis 8 OS=Mus musculus GN=Dock8 PE=2 SV=1 - [B9EJ70_MOUSE]	4.62	3	6	8	10	0.977897	0.947644	0.8975	1.07958	1.10987	2100	238.838	6.96143	1.02898	0.701157
P62242	40S ribosomal protein S8 OS=Mus musculus GN=Rps8 PE=1 SV=2 - [RS8_MOUSE]	34.13	6	7	7	17	0.959316	1.20849	0.848211	0.905047	1.02496	208	24.1902	10.3159	0.926072	0.291793
P59708	Splicing factor 3B subunit 6 OS=Mus musculus GN=Sf3b6 PE=1 SV=1 - [SF3B6_MOUSE]	26.4	1	3	3	6	0.936994	1.08037	0.852235	1.02432	1.09482	125	14.5756	9.37842	0.990458	0.905671
Q921U8	Smoothelin OS=Mus musculus GN=Smtn PE=1 SV=2 - [SMTN_MOUSE]	2.93	6	2	2	3	1.28851	1.12723	0.909628	0.715856	0.763125	923	100.228	8.95361	0.796203	0.0733645
A0A1B0GRU8	Pre-mRNA-processing factor 40 homolog A OS=Mus musculus GN=Prpf40a PE=1 SV=1 - [A0A1B0GRU8_MOUSE]	13.28	4	11	11	14	0.993108	1.06591	0.885582	0.984456	0.994726	926	105.46	7.98682	0.954921	0.32357
J3QP56	Acyl-protein thioesterase 1 OS=Mus musculus GN=Lypla1 PE=1 SV=1 - [J3QP56_MOUSE]	17.41	6	4	4	7	0.926737	0.893159	1.06713	1.14258	1.06865	224	23.7109	7.06396	1.09279	0.0652991
F6YVP7	Protein Gm10260 OS=Mus musculus GN=Gm10260 PE=3 SV=2 - [F6YVP7_MOUSE]	46.05	4	8	8	11	0.921636	1.20715	0.814735	0.958724	1.03	152	17.6608	10.7407	0.934486	0.410157
P26262	Plasma kallikrein OS=Mus musculus GN=Klkb1 PE=1 SV=2 - [KLKB1_MOUSE]	9.87	2	6	6	9	0.964852	0.922956	1.05472	1.11951	1.01066	638	71.3359	8.01611	1.06163	0.189294
Q8VCX4	Igh protein OS=Mus musculus GN=Igh PE=2 SV=1 - [Q8VCX4_MOUSE]	20.86	79	0	7	11						489	53.1742	5.37646	#DIV/0!	1
Q3THC1	Proteasome (Prosome, macropain) 26S subunit, non-ATPase, 9 OS=Mus musculus GN=Psmd9 PE=2 SV=1 - [Q3THC1_MOUSE]	27.03	5	5	5	8	1.0177	1.02468	1.03161	0.922126	0.988666	222	24.6765	6.43018	0.980801	0.612942
Q9CT10	Ran-binding protein 3 OS=Mus musculus GN=Ranbp3 PE=1 SV=2 - [RANB3_MOUSE]	16.9	1	6	6	8	1.05104	1.02869	0.922172	1.02412	0.968888	491	52.5407	5.12256	0.971726	0.43785
O89017	Legumain OS=Mus musculus GN=Lgmn PE=1 SV=1 - [LGMN_MOUSE]	12.87	2	6	6	10	1.0704	1.12024	0.94496	0.847288	0.972028	435	49.3413	6.39209	0.921425	0.174108
Q62426	Cystatin-B OS=Mus musculus GN=Cstb PE=1 SV=1 - [CYTB_MOUSE]	44.9	1	4	4	7	1.04652	1.07399	1.01801	0.957709	0.872658	98	11.0385	7.38623	0.94946	0.354081
Q9R0Y5	Adenylate kinase isoenzyme 1 OS=Mus musculus GN=Ak1 PE=1 SV=1 - [KAD1_MOUSE]	36.08	3	5	5	7	0.832018	0.81726	1.25076	1.20726	1.10412	194	21.5261	5.80811	1.18738	0.0500439
Q9D554	Splicing factor 3A subunit 3 OS=Mus musculus GN=Sf3a3 PE=1 SV=2 - [SF3A3_MOUSE]	17.17	1	7	7	8	1.04745	1.12884	0.89458	0.981219	0.954402	501	58.8052	5.33838	0.9434	0.155326
Q3TAB9	Putative uncharacterized protein OS=Mus musculus GN=Atg7 PE=2 SV=1 - [Q3TAB9_MOUSE]	8.88	11	6	6	9	0.889662	0.925937	1.06478	1.10212	1.06126	698	77.451	6.3667	1.07605	0.0282463
Q8CG14	Complement C1s-A subcomponent OS=Mus musculus GN=C1sa PE=2 SV=2 - [CS1A_MOUSE]	12.35	7	7	7	8	1.0598	1.00341	1.06329	0.92405	0.907956	688	76.8078	5.08447	0.9651	0.550752
Q8VC96	Uncharacterized protein OS=Mus musculus GN=1300017J02Rik PE=2 SV=1 - [Q8VC96_MOUSE]	20.86	4	13	14	21	1.04509	0.94507	1.10056	0.994019	0.962186	700	76.7455	7.25439	1.01892	0.695509
P56564	Excitatory amino acid transporter 1 OS=Mus musculus GN=Slc1a3 PE=1 SV=2 - [EAA1_MOUSE]	9.58	4	3	3	6	1.14007	0.847553	1.17821	0.935137	0.97908	543	59.5837	8.39697	1.03081	0.721404
Q99LG2	Transportin-2 OS=Mus musculus GN=Tnpo2 PE=1 SV=1 - [TNPO2_MOUSE]	8.68	5	3	7	9	0.997118	0.932911	1.07095	1.12326	0.940742	887	100.391	4.98291	1.04498	0.493186
A2AN08	E3 ubiquitin-protein ligase UBR4 OS=Mus musculus GN=Ubr4 PE=1 SV=1 - [UBR4_MOUSE]	2.82	4	13	14	15	0.974184	1.03896	0.990633	0.961812	1.021	5180	571.927	6.06201	0.99115	0.661452
O08997	Copper transport protein ATOX1 OS=Mus musculus GN=Atox1 PE=1 SV=1 - [ATOX1_MOUSE]	32.35	1	3	3	6	0.972238	0.899208	1.01706	1.12966	1.05712	68	7.33366	6.50732	1.06794	0.176146
Q8K4Z3	NAD(P)H-hydrate epimerase OS=Mus musculus GN=Naxe PE=1 SV=1 - [NNRE_MOUSE]	17.38	1	4	4	7	0.989496	0.933487	1.03073	1.07885	0.993322	282	30.9528	7.69385	1.0343	0.301643
Q3B7Z2	Oxysterol-binding protein 1 OS=Mus musculus GN=Osbp PE=1 SV=3 - [OSBP1_MOUSE]	9.32	1	7	7	9	1.00736	1.00079	1.00531	1.0193	0.994713	805	88.7411	7.1958	1.00644	0.458907
B7ZWC0	N-myc downstream regulated gene 1 OS=Mus musculus GN=Ndrg1 PE=2 SV=1 - [B7ZWC0_MOUSE]	17.01	13	5	5	11	1.01019	0.91214	1.13322	1.03902	0.944657	394	42.9709	6.1001	1.03897	0.546991
P20060	Beta-hexosaminidase subunit beta OS=Mus musculus GN=Hexb PE=1 SV=2 - [HEXB_MOUSE]	11.57	1	6	6	8	1.13619	1.06199	0.903817	0.902112	0.938843	536	61.0771	8.11865	0.914924	0.0193976
A0A140LJ59	Eukaryotic translation initiation factor 3 subunit K OS=Mus musculus GN=Eif3k PE=1 SV=1 - [A0A140LJ59_MOUSE]	73.58	3	4	4	8	0.944346	1.08183	0.974396	0.963061	1.06432	53	6.08413	5.26221	1.00059	0.992633
F6VG18	Leucine zipper transcription factor-like protein 1 (Fragment) OS=Mus musculus GN=Lztfl1 PE=1 SV=1 - [F6VG18_MOUSE]	29.36	6	5	5	8	0.962906	0.962079	1.04187	1.03295	1.02531	218	25.0081	4.67822	1.03338	0.0210185
P27601	Guanine nucleotide-binding protein subunit alpha-13 OS=Mus musculus GN=Gna13 PE=1 SV=1 - [GNA13_MOUSE]	30.5	6	10	11	16	0.969647	0.907604	1.13831	1.02026	1.06344	377	44.0268	8.20654	1.074	0.166121
Q8BJ64	Choline dehydrogenase, mitochondrial OS=Mus musculus GN=Chdh PE=1 SV=1 - [CHDH_MOUSE]	19.46	10	12	13	16	0.931284	0.902523	1.19335	1.05079	1.09107	596	66.3724	8.51416	1.11174	0.1184
Q3TGF2	Protein FAM107B OS=Mus musculus GN=Fam107b PE=1 SV=2 - [F107B_MOUSE]	29.77	4	3	3	7	1.02138	0.874133	0.8399	1.21855	1.11061	131	15.5622	8.30908	1.05635	0.665083
Q9DCF9	Translocon-associated protein subunit gamma OS=Mus musculus GN=Ssr3 PE=1 SV=1 - [SSRG_MOUSE]	15.68	2	3	3	5	0.948349	1.16731	0.883602	0.952189	0.985715	185	21.0512	9.61279	0.940502	0.186425
P16460	Argininosuccinate synthase OS=Mus musculus GN=Ass1 PE=1 SV=1 - [ASSY_MOUSE]	12.14	3	5	5	7	0.944243	0.897351	1.00995	1.14797	1.11162	412	46.555	8.22119	1.08985	0.161329
Q8CG76	Aflatoxin B1 aldehyde reductase member 2 OS=Mus musculus GN=Akr7a2 PE=1 SV=3 - [ARK72_MOUSE]	11.99	1	4	4	8	0.937419	0.954338	0.962751	1.14843	1.04174	367	40.5862	8.11865	1.05097	0.441736
Q3UMG4	Putative uncharacterized protein (Fragment) OS=Mus musculus GN=Ina PE=2 SV=1 - [Q3UMG4_MOUSE]	8.36	2	1	4	10	1.18429	0.840255	1.20614	0.883347	0.91678	335	37.2551	4.97021	1.00209	0.9862
Q3UP03	Putative uncharacterized protein (Fragment) OS=Mus musculus GN=Ablim1 PE=2 SV=1 - [Q3UP03_MOUSE]	23.71	17	12	12	17	1.01876	0.889684	1.12904	1.01517	1.01317	658	74.0401	7.91357	1.05246	0.305507
P61967	AP-1 complex subunit sigma-1A OS=Mus musculus GN=Ap1s1 PE=1 SV=1 - [AP1S1_MOUSE]	14.56	7	1	2	3	1.12529	1.19312	0.891685	0.859035	0.843723	158	18.7206	5.73193	0.864814	0.0108497
K9JA27	Glutathione S-transferase (Fragment) OS=Mus musculus GN=Gsta3 PE=2 SV=1 - [K9JA27_MOUSE]	36.87	9	5	5	6	0.961982	0.844894	1.10702	1.00258	1.19465	198	22.797	8.23584	1.10142	0.20839
Q3U417	Putative uncharacterized protein OS=Mus musculus GN=Ppfibp1 PE=2 SV=1 - [Q3U417_MOUSE]	8.57	8	7	7	10	1.0094	0.993095	1.11695	0.944441	0.948184	969	108.47	5.49072	1.00319	0.962817
O70194	Eukaryotic translation initiation factor 3 subunit D OS=Mus musculus GN=Eif3d PE=1 SV=2 - [EIF3D_MOUSE]	17.52	1	7	7	11	0.94159	1.08223	0.901203	0.964064	1.00402	548	63.9484	6.04932	0.956429	0.282544
A3KMJ8	Vbp1 protein (Fragment) OS=Mus musculus GN=Vbp1 PE=2 SV=1 - [A3KMJ8_MOUSE]	37.17	8	7	7	9	0.978526	1.04664	0.912942	1.02917	0.974338	191	21.9491	5.8208	0.972148	0.491218
Q9CX34	Protein SGT1 homolog OS=Mus musculus GN=Sugt1 PE=1 SV=3 - [SGT1_MOUSE]	29.46	2	8	8	12	0.957688	1.00139	1.03122	1.00617	1.07092	336	38.135	5.45264	1.0361	0.197552
P45591	Cofilin-2 OS=Mus musculus GN=Cfl2 PE=1 SV=1 - [COF2_MOUSE]	43.98	1	5	7	9	0.998989	1.01074	1.06253	0.936373	1.02453	166	18.6978	7.88428	1.00781	0.851359
D3Z0V2	Rho guanine nucleotide exchange factor 7 (Fragment) OS=Mus musculus GN=Arhgef7 PE=1 SV=2 - [D3Z0V2_MOUSE]	5.03	4	2	3	5	1.05544	0.899756	1.08354	1.0382	0.963748	636	72.3084	6.15088	1.0285	0.498336
Q3UZH2	DNA helicase OS=Mus musculus GN=Mcm3 PE=2 SV=1 - [Q3UZH2_MOUSE]	14.16	1	1	7	8	1.12814	0.919485	1.14649	0.942859	0.871185	812	91.4882	5.60498	0.986843	0.886232
D3YZ54	2-hydroxyacyl-CoA lyase 1 OS=Mus musculus GN=Hacl1 PE=1 SV=2 - [D3YZ54_MOUSE]	5.05	7	3	3	8	1.21254	1.04887	0.985959	0.802886	0.899828	554	60.9566	6.17627	0.896224	0.18889
P62814	V-type proton ATPase subunit B, brain isoform OS=Mus musculus GN=Atp6v1b2 PE=1 SV=1 - [VATB2_MOUSE]	18.59	6	7	7	8	0.933219	0.979987	1.04798	1.00779	1.04448	511	56.5149	5.80811	1.03342	0.119958
Q3TWT5	Putative uncharacterized protein OS=Mus musculus GN=Asah1 PE=2 SV=1 - [Q3TWT5_MOUSE]	21.32	5	9	9	15	1.05146	1.05876	0.986796	0.909244	0.976801	394	44.6288	8.45557	0.957614	0.226199
Q3U5K8	Putative uncharacterized protein OS=Mus musculus GN=Ifit1 PE=2 SV=1 - [Q3U5K8_MOUSE]	23.11	12	7	8	8	0.87106	1.08912	0.93066	0.925643	1.19227	463	53.6734	7.51807	1.01619	0.869647
Q91VE7	Cathelicidin (Fragment) OS=Mus musculus GN=Cramp PE=3 SV=1 - [Q91VE7_MOUSE]	40.95	4	3	3	8	1.83406	1.03095	0.900301	0.599105	0.633082	105	11.9311	5.04639	0.710829	0.0933063
Q9CRS5	Putative uncharacterized protein (Fragment) OS=Mus musculus GN=Ewsr1 PE=2 SV=1 - [Q9CRS5_MOUSE]	9.01	6	3	3	6	1.06023	1.12043	0.84323	0.983669	0.936285	333	34.5947	9.94971	0.921061	0.196509
P62317	Small nuclear ribonucleoprotein Sm D2 OS=Mus musculus GN=Snrpd2 PE=1 SV=1 - [SMD2_MOUSE]	39.83	2	5	5	15	1.02651	1.0167	0.916248	0.994665	0.996831	118	13.5182	9.90576	0.969248	0.369182
Q9DBC7	cAMP-dependent protein kinase type I-alpha regulatory subunit OS=Mus musculus GN=Prkar1a PE=1 SV=3 - [KAP0_MOUSE]	24.41	13	5	8	11	1.00098	0.972287	0.929586	1.0337	1.01709	381	43.158	5.35107	0.99346	0.862286
Q7TS64	Protein-serine/threonine kinase OS=Mus musculus GN=Grk2 PE=1 SV=1 - [Q7TS64_MOUSE]	10.82	8	4	4	5	1.03072	0.949858	0.998258	1.03446	0.993307	647	75.1051	7.1665	1.00867	0.584887
G3UYV7	40S ribosomal protein S28 (Fragment) OS=Mus musculus GN=Rps28 PE=1 SV=1 - [G3UYV7_MOUSE]	57.14	3	3	3	12	0.918707	1.20059	0.854809	0.949494	1.01891	56	6.34037	9.96436	0.94107	0.340181
Q6ZQM8	UDP-glucuronosyltransferase 1-7C OS=Mus musculus GN=Ugt1a7c PE=1 SV=1 - [UD17C_MOUSE]	12.62	31	2	5	9	0.913975	0.952363	1.11611	1.12421	0.999093	531	59.7187	8.35303	1.0798	0.187371
Q925B0	PRKC apoptosis WT1 regulator protein OS=Mus musculus GN=Pawr PE=1 SV=2 - [PAWR_MOUSE]	21.02	2	4	4	4	1.12854	1.17145	0.830487	0.914171	0.840875	333	35.8868	5.92236	0.861844	0.0344423
P56812	Programmed cell death protein 5 OS=Mus musculus GN=Pdcd5 PE=1 SV=3 - [PDCD5_MOUSE]	46.83	2	6	6	13	0.934409	1.01393	0.941077	1.06228	1.07272	126	14.2663	5.68115	1.02536	0.609933
Q9Z1P6	NADH dehydrogenase [ubiquinone] 1 alpha subcomplex subunit 7 OS=Mus musculus GN=Ndufa7 PE=1 SV=3 - [NDUA7_MOUSE]	60.18	2	7	7	12	0.905052	0.981114	1.02614	1.16501	1.03028	113	12.5676	10.1694	1.07381	0.248156
Q8BTI8	Serine/arginine repetitive matrix protein 2 OS=Mus musculus GN=Srrm2 PE=1 SV=3 - [SRRM2_MOUSE]	4.14	4	7	7	7	1.02246	1.11724	0.93737	0.935307	0.954717	2703	294.666	12.0298	0.942465	0.0119446
Q9DCC4	Pyrroline-5-carboxylate reductase 3 OS=Mus musculus GN=Pycrl PE=1 SV=2 - [P5CR3_MOUSE]	26.28	1	6	6	9	1.07354	0.991943	1.04327	0.9278	0.999371	274	28.7027	7.26904	0.990148	0.793481
Q3TSZ4	Aldose 1-epimerase OS=Mus musculus GN=Galm PE=2 SV=1 - [Q3TSZ4_MOUSE]	11.4	3	3	3	6	1.01237	0.85113	1.20684	1.04531	0.98094	342	37.8091	6.7417	1.0777	0.367504
A2AP32	NADH dehydrogenase [ubiquinone] 1 beta subcomplex subunit 6 OS=Mus musculus GN=Ndufb6 PE=1 SV=1 - [A2AP32_MOUSE]	25.77	2	2	2	5	0.873726	0.903843	1.09524	1.19708	1.10483	97	11.7341	9.59814	1.13238	0.0552358
Q3TJ55	Syntaxin-2 OS=Mus musculus GN=Stx2 PE=1 SV=1 - [Q3TJ55_MOUSE]	21.18	6	5	5	6	1.00606	0.876116	1.19253	1.03365	1.01296	288	33.1821	6.21436	1.07971	0.29449
A0A0N4SVB8	ADP-ribosylation factor-like protein 8B OS=Mus musculus GN=Arl8b PE=1 SV=1 - [A0A0N4SVB8_MOUSE]	36.23	3	1	4	6	1.02367	0.972293	1.05257	0.964417	1.01725	138	15.9753	8.95361	1.01141	0.703867
Q6ZWS7	Putative uncharacterized protein OS=Mus musculus GN=Camk2g PE=2 SV=1 - [Q6ZWS7_MOUSE]	14.34	16	4	7	12	1.0152	0.918092	1.08552	1.07078	0.942418	495	55.9255	7.18115	1.0329	0.545293
Q8C1E7	Transmembrane protein 120A OS=Mus musculus GN=Tmem120a PE=1 SV=1 - [T120A_MOUSE]	13.99	2	4	4	6	0.939405	0.830575	1.3334	1.07967	1.05669	343	40.7248	8.88037	1.15659	0.218417
B7ZP20	Ankyrin repeat and FYVE domain containing 1 OS=Mus musculus GN=Ankfy1 PE=2 SV=1 - [B7ZP20_MOUSE]	7.7	6	8	9	12	0.994137	0.980777	1.01394	0.965191	1.03749	1169	128.555	5.90967	1.00554	0.825113
Q9D5V5	Cullin-5 OS=Mus musculus GN=Cul5 PE=1 SV=3 - [CUL5_MOUSE]	13.85	8	11	11	14	0.997735	0.951305	1.09559	1.01781	1.00097	780	90.9163	7.81104	1.03812	0.320264
P62315	Small nuclear ribonucleoprotein Sm D1 OS=Mus musculus GN=Snrpd1 PE=1 SV=1 - [SMD1_MOUSE]	26.05	1	2	2	6	1.06539	1.05662	0.816233	0.984595	0.987952	119	13.2734	11.561	0.929594	0.341509
Q8BKC4	Putative uncharacterized protein OS=Mus musculus GN=Agps PE=2 SV=1 - [Q8BKC4_MOUSE]	11.36	5	3	3	4	1.09301	1.14935	0.916014	0.846602	0.914205	405	45.382	6.94678	0.892274	0.0416021
H3BL19	cTAGE family member 5 OS=Mus musculus GN=Mia2 PE=1 SV=1 - [H3BL19_MOUSE]	22.48	17	14	14	17	1.00312	1.00998	0.994185	0.971648	0.988328	725	82.0185	5.10986	0.98472	0.144621
Q8BTS4	Nuclear pore complex protein Nup54 OS=Mus musculus GN=Nup54 PE=1 SV=1 - [NUP54_MOUSE]	16.27	1	8	8	10	1.07046	1.05066	0.96238	0.959499	0.967206	510	55.6975	7.02002	0.963028	0.00388352
S4R1I3	Xaa-Pro aminopeptidase 1 OS=Mus musculus GN=Xpnpep1 PE=1 SV=1 - [S4R1I3_MOUSE]	16.22	8	8	8	9	0.943409	0.961154	1.04349	1.0925	1.06312	635	70.9449	5.99854	1.06637	0.0447806
E9QN99	Protein ABHD14B OS=Mus musculus GN=Abhd14b PE=1 SV=1 - [E9QN99_MOUSE]	55.71	7	9	9	12	1.04879	0.977124	1.04573	0.980421	0.94667	210	22.4366	6.52197	0.99094	0.78638
Z4YKC4	Eukaryotic translation initiation factor 4 gamma 3 OS=Mus musculus GN=Eif4g3 PE=1 SV=1 - [Z4YKC4_MOUSE]	6.19	11	6	9	12	1.0412	1.11492	0.937398	0.912039	0.977754	1567	173.442	5.52881	0.942397	0.0956032
Q9D1R9	60S ribosomal protein L34 OS=Mus musculus GN=Rpl34 PE=1 SV=2 - [RL34_MOUSE]	34.19	4	5	5	12	0.828121	1.38903	0.655717	0.946073	1.10497	117	13.2844	11.4731	0.902253	0.53488
Q9JK48	Endophilin-B1 OS=Mus musculus GN=Sh3glb1 PE=1 SV=1 - [SHLB1_MOUSE]	24.11	4	9	10	14	0.903324	0.871219	1.12829	1.09954	1.10517	365	40.8298	6.03662	1.111	0.005979
F6TCF9	BAG family molecular chaperone regulator 1 OS=Mus musculus GN=Bag1 PE=1 SV=1 - [F6TCF9_MOUSE]	12.11	3	4	4	7	1.06223	1.05179	0.995012	0.954674	0.988705	355	39.6717	8.45557	0.979463	0.244144
O09111	NADH dehydrogenase [ubiquinone] 1 beta subcomplex subunit 11, mitochondrial OS=Mus musculus GN=Ndufb11 PE=1 SV=2 - [NDUBB_MOUSE]	32.45	2	3	3	6	0.946358	0.994566	0.983173	1.10309	1.04544	151	17.4326	5.22412	1.0439	0.334683
Q8BL32	Putative uncharacterized protein (Fragment) OS=Mus musculus GN=Hnrnpr PE=2 SV=1 - [Q8BL32_MOUSE]	28.01	1	1	7	10	1.15915	0.960549	1.07699	0.836832	0.956958	307	34.3906	9.31982	0.956926	0.598131
Q8R5C0	Metaxin OS=Mus musculus GN=Mtx1 PE=2 SV=1 - [Q8R5C0_MOUSE]	19.87	9	6	6	10	0.902269	0.972291	1.02176	1.14452	1.03336	317	35.6233	6.45557	1.06655	0.231871
Q9EPE9	Manganese-transporting ATPase 13A1 OS=Mus musculus GN=Atp13a1 PE=1 SV=2 - [AT131_MOUSE]	7	2	7	7	11	1.04977	1.06972	0.956905	0.893768	0.977016	1200	132.303	8.03076	0.942563	0.148911
Q3TDN2	FAS-associated factor 2 OS=Mus musculus GN=Faf2 PE=1 SV=2 - [FAF2_MOUSE]	16.4	3	6	6	7	1.02179	1.00875	1.0087	1.01858	0.99637	445	52.4384	5.46533	1.00788	0.352534
Q9JL35	High mobility group nucleosome-binding domain-containing protein 5 OS=Mus musculus GN=Hmgn5 PE=1 SV=2 - [HMGN5_MOUSE]	33.25	1	10	10	14	1.05719	1.15783	0.864998	0.908296	0.910414	406	45.3167	4.37354	0.894569	0.0187545
Q8K2T8	RNA polymerase II-associated factor 1 homolog OS=Mus musculus GN=Paf1 PE=1 SV=1 - [PAF1_MOUSE]	10.84	1	5	5	5	1.06368	1.11693	0.946049	0.904762	0.976398	535	60.4814	4.65283	0.942403	0.107239
P04925	Major prion protein OS=Mus musculus GN=Prnp PE=1 SV=2 - [PRIO_MOUSE]	15.75	6	4	4	6	0.968715	0.789361	1.25384	1.1715	1.00748	254	27.9595	9.33447	1.14427	0.185656
Q9QUH0	Glutaredoxin-1 OS=Mus musculus GN=Glrx PE=1 SV=3 - [GLRX1_MOUSE]	25.23	2	4	4	6	1.00036	0.98865	0.97323	0.981423	1.08646	107	11.8631	8.36768	1.0137	0.749304
Q3U6Q1	Putative uncharacterized protein OS=Mus musculus GN=Wbp11 PE=2 SV=1 - [Q3U6Q1_MOUSE]	7.02	6	4	4	4	1.05022	0.986216	0.991239	0.926649	0.924081	641	69.7738	8.6167	0.947323	0.1375
P54923	[Protein ADP-ribosylarginine] hydrolase OS=Mus musculus GN=Adprh PE=1 SV=1 - [ADPRH_MOUSE]	16.57	2	7	7	8	0.939087	0.995358	0.934722	1.08698	1.05229	362	40.0424	5.75732	1.02466	0.645172
A0A0R4J1W0	Sorbin and SH3 domain-containing protein 2 OS=Mus musculus GN=Sorbs2 PE=1 SV=1 - [A0A0R4J1W0_MOUSE]	20.55	14	10	11	14	1.09719	0.923957	1.11736	0.928994	0.931316	623	69.5339	9.39307	0.992556	0.91336
P11531	Dystrophin OS=Mus musculus GN=Dmd PE=1 SV=3 - [DMD_MOUSE]	1.74	12	4	6	9	1.03601	0.924412	1.07141	0.934888	0.971448	3678	425.566	5.93506	0.992581	0.867914
A0A075B5V1	Protein Ighv1-31 OS=Mus musculus GN=Ighv1-31 PE=4 SV=1 - [A0A075B5V1_MOUSE]	51.02	121	1	4	8	0.94089	1.35193	1.54338	0.362093	0.821697	98	10.9594	8.73389	0.909055	0.815974
Q8CGB6	Tensin-2 OS=Mus musculus GN=Tns2 PE=1 SV=1 - [TNS2_MOUSE]	6.57	2	7	9	9	1.01235	0.806447	1.26482	0.991481	1.02608	1400	151.917	8.48486	1.09413	0.388897
Q8VE47	Ubiquitin-like modifier-activating enzyme 5 OS=Mus musculus GN=Uba5 PE=1 SV=2 - [UBA5_MOUSE]	8.68	3	3	3	9	0.986972	0.983066	1.03908	0.97993	1.00486	403	44.761	4.95752	1.00796	0.685891
Q3TMQ8	Putative uncharacterized protein OS=Mus musculus GN=Rabif PE=2 SV=1 - [Q3TMQ8_MOUSE]	16.33	2	1	1	2						98	10.8054	8.49951	#DIV/0!	1
O35344	Importin subunit alpha-4 OS=Mus musculus GN=Kpna3 PE=1 SV=1 - [IMA4_MOUSE]	14.78	10	5	7	11	1.02751	1.0276	1.0324	0.988812	0.987209	521	57.7368	4.94482	1.00281	0.872582
B2RQS1	Striatin-3 OS=Mus musculus GN=Strn3 PE=1 SV=1 - [B2RQS1_MOUSE]	8.85	8	4	4	6	1.07993	0.987224	1.01296	0.928997	0.96202	712	77.6836	5.22412	0.967994	0.320532
Q3V3R1	Monofunctional C1-tetrahydrofolate synthase, mitochondrial OS=Mus musculus GN=Mthfd1l PE=1 SV=2 - [C1TM_MOUSE]	11.46	1	10	10	11	0.989288	0.973429	0.89059	1.07638	1.05283	977	105.662	7.02002	1.0066	0.919286
A0A075B5K2	Protein Igkv9-124 OS=Mus musculus GN=Igkv9-124 PE=1 SV=7 - [A0A075B5K2_MOUSE]	33.68	2	2	2	3	0.865213	1.02767	1.50754	0.773696	0.895031	95	10.413	5.0083	1.05876	0.819397
E9PWV3	Ribosomal protein S6 kinase OS=Mus musculus GN=Rps6ka1 PE=1 SV=1 - [E9PWV3_MOUSE]	8.62	16	2	6	9	1.00455	1.02634	0.875821	1.03631	1.04679	719	81.2611	8.54346	0.986307	0.82773
P62918	60S ribosomal protein L8 OS=Mus musculus GN=Rpl8 PE=1 SV=2 - [RL8_MOUSE]	21.79	4	6	6	14	0.938265	1.17894	0.872185	0.890592	1.00552	257	28.0073	11.0337	0.922766	0.207224
G3UYG6	PERQ amino acid-rich with GYF domain-containing protein 2 OS=Mus musculus GN=Gigyf2 PE=1 SV=1 - [G3UYG6_MOUSE]	4.9	10	5	6	8	0.989872	1.0687	1.03536	0.788947	0.983641	1285	148.488	5.56689	0.935984	0.483165
E9Q5Q0	Ataxin-2-like protein (Fragment) OS=Mus musculus GN=Atxn2l PE=1 SV=2 - [E9Q5Q0_MOUSE]	8.57	6	7	8	9	0.960787	1.10097	0.941153	1.0085	1.00616	863	92.0149	8.27979	0.985272	0.576492
Q7M0F3	Glutathione transferase class mu chain Yb5 (Fragments) OS=Mus musculus PE=1 SV=1 - [Q7M0F3_MOUSE]	28.24	1	1	4	7	1.05657	0.794429	1.25785	1.01606	1.00437	85	9.98897	8.38232	1.09276	0.379161
Q06138	Calcium-binding protein 39 OS=Mus musculus GN=Cab39 PE=1 SV=2 - [CAB39_MOUSE]	27.27	4	8	10	13	0.960338	1.00989	1.0017	1.03854	0.997089	341	39.8177	6.88818	1.01244	0.439843
Q3UDJ2	Putative uncharacterized protein OS=Mus musculus GN=Sgpl1 PE=2 SV=1 - [Q3UDJ2_MOUSE]	17.96	8	9	9	13	0.914789	0.996444	1.04353	1.11023	1.03035	568	63.6077	9.1001	1.06137	0.130759
O88455	7-dehydrocholesterol reductase OS=Mus musculus GN=Dhcr7 PE=1 SV=1 - [DHCR7_MOUSE]	9.34	7	3	3	3	0.894054	1.09047	0.887169	1.17763	0.996976	471	53.8833	8.35303	1.02059	0.83024
P21447	Multidrug resistance protein 1A OS=Mus musculus GN=Abcb1a PE=1 SV=3 - [MDR1A_MOUSE]	8.93	6	11	11	11	1.16519	0.986249	0.982607	0.90741	0.901526	1276	140.558	8.85107	0.930514	0.11809
Q3THG9	Alanyl-tRNA editing protein Aarsd1 OS=Mus musculus GN=Aarsd1 PE=1 SV=2 - [AASD1_MOUSE]	13.35	3	4	4	6	0.947168	1.08917	0.961194	0.951319	1.11404	412	44.9432	6.41748	1.00885	0.884592
P01887	Beta-2-microglobulin OS=Mus musculus GN=B2m PE=1 SV=2 - [B2MG_MOUSE]	20.17	5	3	3	19	0.841286	1.14801	0.933884	0.948949	1.17663	119	13.7699	8.44092	1.01982	0.82296
Q3TAB8	Putative uncharacterized protein OS=Mus musculus GN=Pacs1 PE=2 SV=1 - [Q3TAB8_MOUSE]	5.2	3	3	3	4	1.03615	0.958901	1.02196	1.03065	1.00547	808	87.6955	6.27783	1.01936	0.126609
P67984	60S ribosomal protein L22 OS=Mus musculus GN=Rpl22 PE=1 SV=2 - [RL22_MOUSE]	55.47	1	5	5	7	0.889684	1.15439	0.854537	1.07225	1.039	128	14.7498	9.18799	0.988597	0.882119
O35379	Multidrug resistance-associated protein 1 OS=Mus musculus GN=Abcc1 PE=1 SV=1 - [MRP1_MOUSE]	4.25	4	5	5	7	1.03238	0.946153	1.05362	0.988045	0.992072	1528	171.075	7.35693	1.01124	0.648794
A0A087WRP7	Lymphocyte antigen 6C1 (Fragment) OS=Mus musculus GN=Ly6c1 PE=1 SV=1 - [A0A087WRP7_MOUSE]	33.33	4	2	2	4	0.963347	0.96426	0.975218	1.06135	1.07275	111	12.0238	6.01123	1.03644	0.360206
D3Z7X0	MCG142036 OS=Mus musculus GN=Acad12 PE=1 SV=1 - [D3Z7X0_MOUSE]	18.56	4	2	9	9	0.940316	0.850203	1.09879	1.17959	1.07944	555	61.3507	9.36377	1.11927	0.060901
[truncated: 3,316 more rows]
